# Supplementary material for: Integrative analysis of neuroblastoma by single-cell RNA sequencing identifies the NECTIN2-TIGIT axis as a target for immunotherapy
Source: Cancer Cell. 2024 Feb 12;42(2):283–300.e8. doi: 10.1016/j.ccell.2023.12.008 (PMC10864003; doi:10.1016/j.ccell.2023.12.008)
Supplement: Table S1. Clinical characteristics of patients, related to Figure 1 — Tx = treatment, INRG = International Neuroblastoma Risk Group, INRGSS = International Neuroblastoma Risk Group Staging System, INSS = International Neuroblastoma Staging System, N5 = cisplatin, etoposide, and vindesine; N6 = vincristine, dacarbazine, ifosfamide, and doxorubicine; N8 = topotecan, cyclophosphamide, and etoposide; BuMel = busulfan and melphalan hydrochloride; TEMIRI = temozolomide and irinotecan; MIBG Tx = 131I-Metaiodbenzylguanidine; TOTEM = topotecan and temozolomide. [file mmc2.xlsx]

## Sheet: Sheet1
ID		DEMOGRAPHICS				TUMOR STAGE					SURVIVAL		TUMOR SAMPLE		CHEMOTHERAPY			IMMUNOTHERAPY
Pt ID	Sample ID	Sex	Race	Age at diagnosis	Age at sampling	Risk	INRGSS	INSS	CDK4	MYCN	Survival	Survival (mo)	Tumor (sample) location	Months from diagnosis until sampling	Treatment	Treatment until sampling	Months from last chemo until sampling	Response to immunotherapy
Paired samples
1	M228AAA_T1	F	White	4.7	4.7	HR	M	4	Non-amp	Non-amp	Alive	32.57	left adrenal gland	0	Pre	untreated diagnostic sample	NA	No event during/after IT
1	M228AAA_T2	F	White	4.7	5.7	HR	M	4	Non-amp	Non-amp	Alive	32.57	left adrenal gland	12.8	Post	3x N5N6, 3x TEMIRI, 2x MIBG Tx + topotecan, BuMel	2	No event during/after IT
2	M993AAA_T1	F	White	1.1	1.1	HR	M	4	Non-amp	Amp	Deceased	13.87	Lymph node left inguinal	-0.23	Pre	untreated diagnostic sample	NA	Relapse after 3rd course of IT
2	M993AAA_T2	F	White	1.1	1.5	HR	M	4	Non-amp	Amp	Deceased	13.87	left adrenal gland	4.4	Post	3x N5/N6	1	Relapse after 3rd course of IT
3	M017AAB_T1	F	White	4	4	HR	M	4	Non-amp	Non-amp	Alive	16.37	left adrenal gland	0.03	Pre	untreated diagnostic sample	NA	No event during/after IT
3	M017AAB_T2	F	White	4	4.4	HR	M	4	Non-amp	Non-amp	Alive	16.37	left adrenal gland	4.47	Post	3x N5/N6	1	No event during/after IT
4	M609AAA_T1	F	White	4.3	4.3	HR	M	4	Non-amp	Non-amp	Alive	22.87	left cervical primary tumor	-0.03	Pre	untreated diagnostic sample	NA	No event during/after IT
4	M609AAA_T2	F	White	4.3	4.6	HR	M	4	Non-amp	Non-amp	Alive	22.87	left cervical primary tumor	3.03	Post	2x N5/ N6	1	No event during/after IT
5	M348AAB_T1	F	White	12.6	12.6	HR	M	4	Non-amp	Non-amp	Alive	21.23	right adrenal gland	0.03	Pre	untreated diagnostic sample	NA	Progression after induction therapy, no event during/after IT
5	M348AAB_T2	F	White	12.6	13	HR	M	4	Non-amp	Non-amp	Alive	21.23	right adrenal gland	4.63	Post	3x N5N6, 6x TOTEM, 2x MIBG Tx + topotecan	1	Progression after induction therapy, no event during/after IT
Unpaired pre-treatment samples
6	M124AAA_T	M	White	1.2	1.1	OG	L2	3	Non-amp	Non-amp	Alive	39.33	left adrenal gland	-0.37	Pre	untreated diagnostic sample	NA	No IT (medium risk)
7	M787AAA_T1	F	White	5.1	5.9	HR	M	4	Amp	Non-amp	Alive	29.87	left adrenal gland	10.17	Pre	untreated diagnostic sample	NA	IT after early relapse (last two courses w/o anti-GD2 due to side effects)
8	M260AAB_T	F	White	4.3	4.3	HR	M	4	Non-amp	Amp	Alive	18.83	right cervical primary tumor	0.03	Pre	untreated diagnostic sample	NA	No event during/after IT
9	M264AAB_T	F	White	0.8	0.8	HR	M	4	Non-amp	Non-amp	Deceased	12.77	left adrenal gland	0.03	Pre	untreated diagnostic sample	NA	No IT (deceased before start IT)
10	M277AAB_T	M	White	11.3	11.3	HR	M	4	Non-amp	Amp	Alive	19.7	right adrenal gland	-0.07	Pre	untreated diagnostic sample	NA	No event during/after IT
Unpaired post-treatment samples
11	M481AAA_T	M	Mixed	4	4.4	HR	M	4	Non-amp	Amp	Deceased	26.13	Right adrenal gland	4.5	Post	3x N5, 1x N6	1	Relapse after 6th course IT
12	M761AAA_T	M	White	3.9	4.8	HR	M	4	Non-amp	Non-amp	Alive	50.43	Left adrenal gland	10.8	Post	2x N5N6, 4xN8, BuMel	1	No event during/after IT
13	M241AAE_T	M	White	1.3	2.7	MR	L1	3	Non-amp	Non-amp	Alive	56.9	left adrenal gland	16.13	Post	2xN5, 1xN6	1	No IT (medium risk)
14	M259AAA_T	M	White	2.3	2.7	HR	M	4	Non-amp	Non-amp	Alive	46.83	paravertebral lesion left	4.93	Post	3x N5N6	1	CR after BEACON (anti-GD2+TOTEM) due to relapse before start of regular IT
15	M313AAB_T	M	White	2.5	2.8	HR	M	4	Non-amp	Amp	Alive	43.23	left adrenal gland	3.3	Post	3x N5N6	1	IT wo IL-2 (liver toxicity)
16	M315AAA_T	M	White	4.6	5	HR	M	4	Non-amp	Non-amp	Deceased	35.27	left adrenal gland	4.63	Post	3x N5N6	1	Therapy related MDS 18 months after IT
17	M671AAA_T	M	White	4.7	5.1	HR	M	4	Non-amp	Amp	Deceased	27.63	left adrenal gland	4.87	Post	3x N5N6	1	Relapse shortly after IT
18	M732AAA_T	M	White	2.1	3.1	HR	M	4	Non-amp	Non-amp	Deceased	19.23	left adrenal gland	11.73	Post	3x N5N6, 3x TEMIRI, 2x MIBG Tx + topotecan, BuMel	2	Progression during IT (during 2nd round)
19	M694AAA_T	M	White	2	2.4	HR	M	4	Non-amp	Non-amp	Deceased	27.83	left adrenal gland	4.7	Post	3x N5N6	1	Progression during IT (during 3rd round)
Overall
		8/19 F		4.00 (2.05-4.65)	4.35 (2.70-5.03)	17/19 HR	17/19 M	17/19 St. 4	1/20 Amp	6/19 Amp	7/19 deceased	24.5 (19-34.6)	19/24 adrenal gland	Pre: 0.02 (-0.06-0.03)	10/24 Pre	10/24 untreated, 14/24 chemotherapy	1 (1-1)
				Median (IQR)	Median (IQR)							Median (IQR)		Post: 4.6 (4.5-6.4)			Median (IQR)
														Median (IQR)
