# Supplementary material for: Integrative analysis of neuroblastoma by single-cell RNA sequencing identifies the NECTIN2-TIGIT axis as a target for immunotherapy
Source: Cancer Cell. 2024 Feb 12;42(2):283–300.e8. doi: 10.1016/j.ccell.2023.12.008 (PMC10864003; doi:10.1016/j.ccell.2023.12.008)
Supplement: Table S2. Gene signatures used in manuscript, related to STAR Methods — Tab A: Overview of how signatures in tab B were constructed. Tab B: Gene signatures. Tab C: Differentially expressed genes within T/NK cell cluster (FindAllMarkers). [file mmc3.xlsx]

## Sheet: A-Overview
No	Signature name	Used in Fig.	PMID	GEO	Signature construction		*See next tab for all genes per signature
1	Modulescore of MHC class I genes	S1E-F			Newly constructed
2	CAF state score normal fibro	S1J	36333338		Table S8 in publication
3	CAF state score CAF myofibro	S1J	36333338		Table S8 in publication
4	CAF state score CAF adi/inflam	S1J	36333338		Table S8 in publication
5	Fibroblast type score normal fibro	S1J	36333338		Table S6 in publication
6	Fibroblast type score normal fibro	S1J	36333338		Table S6 in publication
7	Fibroblast type score adipogenic	S1J	36333338		Table S6 in publication
8	Fibroblast type score inflammatory	S1J	36333338		Table S6 in publication
9	Fibroblast type score endoMT	S1J	36333338		Table S6 in publication
10	Fibroblast type score Myofibro	S1J	36333338		Table S6 in publication
11	Fibroblast type score Antigen presenting	S1J	36333338		Table S6 in publication
12	Fibroblast type score Peripheral nerve-like	S1J	36333338		Table S6 in publication
13	Adrenal type score Cortex	S1J	34493726		Table S3 in publication
14	Adrenal type score Zona glomerulosa	S1J	34493726		Table S3 in publication
15	Adrenal type score Zona reticularis	S1J	34493726		Table S3 in publication
16	Adrenal type score Zona Fasciculata	S1J	34493726		Table S3 in publication
17	Follicular DC score	S1J	35332263		Table S10 in publication
18	Antigen presenting/co-stimulatory capacity	2C, S2F			Newly constructed
19	M1	2D	33545035		Table S5 in publication
20	M2	2D	33545035		Table S5 in publication
21	Costa MKI67+ B	S2D	36054452		Table S4 in publication
22	Costa MKI67+ A	S2D	36054452		Table S4 in publication
23	Costa non-identified	S2D	36054452		Table S4 in publication
24	Costa CAFs	S2D	36054452		Table S4 in publication
25	Costa Endothelium	S2D	36054452		Table S4 in publication
26	Costa Lymphatic endothelium	S2D	36054452		Table S4 in publication
27	Verhoeven adrenergic	S2D	35688160		Identfied cluster-specific genes with padj<0.05 in FindAllMarkers analysis in Seurat using the kindly shared dataset by Verhoeven et al.
28	Verhoeven SCP-like	S2D	35688160		Identfied cluster-specific genes with padj<0.05 in FindAllMarkers analysis in Seurat using the kindly shared dataset by Verhoeven et al.
29	Verhoeven Myofibroblasts	S2D	35688160		Identfied cluster-specific genes with padj<0.05 in FindAllMarkers analysis in Seurat using the kindly shared dataset by Verhoeven et al.
30	Verhoeven Mesenchymal	S2D	35688160		Identfied cluster-specific genes with padj<0.05 in FindAllMarkers analysis in Seurat using the kindly shared dataset by Verhoeven et al.
31	Verhoeven Pericytes	S2D	35688160		Identfied cluster-specific genes with padj<0.05 in FindAllMarkers analysis in Seurat using the kindly shared dataset by Verhoeven et al.
32	Verhoeven Endothelial	S2D	35688160		Identfied cluster-specific genes with padj<0.05 in FindAllMarkers analysis in Seurat using the kindly shared dataset by Verhoeven et al.
33	Costa Mφ B	S2E	36054452		Table S4 in publication
34	Costa Mφ D	S2E	36054452		Table S4 in publication
35	Costa Mφ A	S2E	36054452		Table S4 in publication
36	Costa Mφ C	S2E	36054452		Table S4 in publication
37	Costa Mono	S2E	36054452		Table S4 in publication
38	Costa Non-class Mono	S2E	36054452		Table S4 in publication
39	Costa MDSCs	S2E	36054452		Table S4 in publication
40	Costa cDc	S2E	36054452		Table S4 in publication
41	Verhoeven Mφ-4	S2E	35688160		Identfied cluster-specific genes with padj<0.05 in FindAllMarkers analysis in Seurat using the kindly shared dataset by Verhoeven et al.
42	Verhoeven Mφ-1	S2E	35688160		Identfied cluster-specific genes with padj<0.05 in FindAllMarkers analysis in Seurat using the kindly shared dataset by Verhoeven et al.
43	Verhoeven Mφ-2	S2E	35688160		Identfied cluster-specific genes with padj<0.05 in FindAllMarkers analysis in Seurat using the kindly shared dataset by Verhoeven et al.
44	Verhoeven Mφ-3	S2E	35688160		Identfied cluster-specific genes with padj<0.05 in FindAllMarkers analysis in Seurat using the kindly shared dataset by Verhoeven et al.
45	Verhoeven Mono-2	S2E	35688160		Identfied cluster-specific genes with padj<0.05 in FindAllMarkers analysis in Seurat using the kindly shared dataset by Verhoeven et al.
46	Verhoeven Mono-1	S2E	35688160		Identfied cluster-specific genes with padj<0.05 in FindAllMarkers analysis in Seurat using the kindly shared dataset by Verhoeven et al.
47	Verhoeven mDC-CD1c	S2E	35688160		Identfied cluster-specific genes with padj<0.05 in FindAllMarkers analysis in Seurat using the kindly shared dataset by Verhoeven et al.
48	Verhoeven mDC-LAMP3	S2E	35688160		Identfied cluster-specific genes with padj<0.05 in FindAllMarkers analysis in Seurat using the kindly shared dataset by Verhoeven et al.
49	Verhoeven mDC-CLEC9A	S2E	35688160		Identfied cluster-specific genes with padj<0.05 in FindAllMarkers analysis in Seurat using the kindly shared dataset by Verhoeven et al.
50	1: eTreg vs nTreg	3C, S3C		GSE47667	GEO2R; G2 (eTreg) versus G3 (nTreg); nominal P<0.005
51	2: eTreg vs nTreg	3C, S3C	25263123	GSE61077	GEO2R; CD44hi WT versus CD62Lhi WT; Padj<0.05
52	3: eTreg vs nTreg	3C, S3C	27815440		Table S2E in publication; "LGT-eTreg signature"; LG_CD73-CD200- versus LG_PD1- ICOS-; p<0.001
53	4: eTreg vs aTreg	3C, S3C	28099866	GSE72494	Table S1A in publication
54	CD4 T cell dysfunction in melanoma	3E	30595452		Figure S1J in publication
55	Tissue-specific T cell signatures	3G	34914499		Table S3 in publication
56	Costa B	S3A	36054452		Table S4 in publication
57	Costa NK	S3A	36054452		Table S4 in publication
58	Costa CD8	S3A	36054452		Table S4 in publication
59	Costa CD4	S3A	36054452		Table S4 in publication
60	Verhoeven Plasma B	S3A	35688160		Identfied cluster-specific genes with padj<0.05 in FindAllMarkers analysis in Seurat using the kindly shared dataset by Verhoeven et al.
61	Verhoeven Memory B	S3A	35688160		Identfied cluster-specific genes with padj<0.05 in FindAllMarkers analysis in Seurat using the kindly shared dataset by Verhoeven et al.
62	Verhoeven Active B	S3A	35688160		Identfied cluster-specific genes with padj<0.05 in FindAllMarkers analysis in Seurat using the kindly shared dataset by Verhoeven et al.
63	Verhoeven Germinal Center B	S3A	35688160		Identfied cluster-specific genes with padj<0.05 in FindAllMarkers analysis in Seurat using the kindly shared dataset by Verhoeven et al.
64	Verhoeven ILC3	S3A	35688160		Identfied cluster-specific genes with padj<0.05 in FindAllMarkers analysis in Seurat using the kindly shared dataset by Verhoeven et al.
65	Verhoeven NKT	S3A	35688160		Identfied cluster-specific genes with padj<0.05 in FindAllMarkers analysis in Seurat using the kindly shared dataset by Verhoeven et al.
66	Verhoeven CD56bright NK	S3A	35688160		Identfied cluster-specific genes with padj<0.05 in FindAllMarkers analysis in Seurat using the kindly shared dataset by Verhoeven et al.
67	Verhoeven CD56dim NK	S3A	35688160		Identfied cluster-specific genes with padj<0.05 in FindAllMarkers analysis in Seurat using the kindly shared dataset by Verhoeven et al.
68	Verhoeven active NK	S3A	35688160		Identfied cluster-specific genes with padj<0.05 in FindAllMarkers analysis in Seurat using the kindly shared dataset by Verhoeven et al.
69	Verhoeven CTL-2	S3A	35688160		Identfied cluster-specific genes with padj<0.05 in FindAllMarkers analysis in Seurat using the kindly shared dataset by Verhoeven et al.
70	Verhoeven CTL-3	S3A	35688160		Identfied cluster-specific genes with padj<0.05 in FindAllMarkers analysis in Seurat using the kindly shared dataset by Verhoeven et al.
71	Verhoeven CTL-4	S3A	35688160		Identfied cluster-specific genes with padj<0.05 in FindAllMarkers analysis in Seurat using the kindly shared dataset by Verhoeven et al.
72	Verhoeven CTL-1	S3A	35688160		Identfied cluster-specific genes with padj<0.05 in FindAllMarkers analysis in Seurat using the kindly shared dataset by Verhoeven et al.
73	Verhoeven Th17	S3A	35688160		Identfied cluster-specific genes with padj<0.05 in FindAllMarkers analysis in Seurat using the kindly shared dataset by Verhoeven et al.
74	Verhoeven Tregs	S3A	35688160		Identfied cluster-specific genes with padj<0.05 in FindAllMarkers analysis in Seurat using the kindly shared dataset by Verhoeven et al.
75	Verhoeven Naive T	S3A	35688160		Identfied cluster-specific genes with padj<0.05 in FindAllMarkers analysis in Seurat using the kindly shared dataset by Verhoeven et al.
76	Modulescore of cytotoxic genes	4H	27124452		Adapted from figure 5B from Tirosh et al. to increase specificity for T/NK cells: replaced CCL3 and CCL4 by CCL5
77	TGF-b1 target signaling	4H			MSigDB: c2.all.KARLSSON_TGFB1_TARGETS_UP
78	Terminal exhaustion	4N, S5I	27501248	GSE84105	GEO2R; CXCR5- (terminally exhausted) versus CXCR5+ (progenitor exhausted); LogFC>2
79	Exhaustion	4N, S5I	29246443		From Table S1 in publication; all genes with FC>2 or FC<0.5 in the following four comparisons (day 8 chronic vs day 8 acute, day 8 chronic vs naive, day 30 chronic vs day 30 acute, day 30 chronic vs naive), which also have a FC>1 in the comparison day 30 chronic vs day 30 acute
80	TIL dysfunction	4N, S5I	30595452		Figure S1J in publication
81	Progenitor exhausted	4N, S5I	27501248	GSE84105	GEO2R; CXCR5- (terminally exhausted) versus CXCR5+ (progenitor exhausted); LogFC<-2
82	Effector	4N	29246443		From Table S1 in publication; Day 8 Chronic vs Day 8 Acute; FC<0.4
83	NK cell mediated cytotoxicity (KEGG)	S4I			MsigDB: c2.all.KEGG_NATURAL_KILLER_CELL_MEDIATED_CYTOTOXICITY
84	T cell mediated cytotoxiciity (GO)	S4I			MsigDB: c5.all.GO_T_CELL_MEDIATED_CYTOTOXICITY
85	FCgR activation (Reactome)	S4I			MSigDB: c2.all.REACTOME_FCGR_ACTIVATION
86	NK cell activation (GO)	S4I			MsigDB: c5.all.GO_NATURAL_KILLER_CELL_ACTIVATION
87	Activated vs resting NK cells (GSE22919)	S4I			MSigDB: c7.all.GSE22919_RESTING_VS_IL2_IL12_IL15_STIM_NK_CELL_DN
88	Mature vs immature NK cells (GSE13229)	S4I			MSigDB: c7.all.GSE13229_IMM_VS_MATURE_NKCELL_DN
89	Resting vs activated NK cells (GSE22919)	S4I			MSigDB: c7.all.GSE22919_RESTING_VS_IL2_IL12_IL15_STIM_NK_CELL_UP
90	Immature vs mature NK cells (GSE13229)	S4I			MSigDB: c7.all.GSE13229_IMM_VS_MATURE_NKCELL_UP
91	TGF-b signaling (WikiPathways)	S4J			MSigDB: c2.all.WP_TGFBETA_SIGNALING_PATHWAY
92	TGF-b1 target signaling (Karlsson)	S4J			MSigDB: c2.all.KARLSSON_TGFB1_TARGETS_UP
93	TGF-b receptor siganling (WikiPathways)	S4J			MSigDB: c2.all.WP_TGFBETA_RECEPTOR_SIGNALING
94	Signaling by TGF-b familiy members (Reactome)	S4J			MSigDB: c2.all.REACTOME_SIGNALING_BY_TGFB_FAMILY_MEMBERS
95	TGF-b signaling (Hallmark)	S4J			MSigDB: c2.all.HALLMARK_TGF_BETA_SIGNALING
96	Signaling by TGF-b1 receptor complex (Reactome)	S4J,K			MSigDB: c2.all.REACTOME_SIGNALING_BY_TGF_BETA_RECEPTOR_COMPLEX
97	NK Activating receptors	S4L,M			Newly constructed
98	NK inhibitory receptors	S4L,M			Newly constructed
99	Costimulation by the CD28 Family	S5F			MsigDB: c2.all.REACTOME_COSTIMULATION_BY_THE_CD28_FAMILY
100	Translocation of ZAP-70 to Immunological synapse	S5F			MsigDB: c2.all.REACTOME_TRANSLOCATION_OF_ZAP70_TO_IMMUNOLOGICAL_SYNAPSE
101	Downstream TCR signaling	S5F			MsigDB: c2.all.REACTOME_DOWNSTREAM_TCR_SIGNALING
102	TCR signaling	S5F			MsigDB: c2.all.REACTOME_TCR_SIGNALING
103	Phosphorylation of CD3 and TCR zeta chains	S5F			MsigDB: c2.all.REACTOME_PHOSPHORYLATION_OF_CD3_AND_TCR_ZETA_CHAINS
104	Modulescore for exhaustion/dysfunction	6A,B,F; S7C,E	27124452		From figure 5B from Tirosh et al.
105	Down in PD-1 KO	S8C		GSE158676	GEO2R; PD-1 KO vs control; Padj<0.05
106	PD-1 ligation versus control	S8C			MsigDB: c7.all.GSE24026_PD1_LIGATION_VS_CTRL_IN_ACT_TCELL_LINE_UP
107	PD-1 signaling	S8C			MsigDB: c2.all.REACTOME_PD_1_SIGNALING
108	Down in TIGIT KO	S8C		GSE158676	GEO2R; TIGIT KO vs control; Padj<0.05
109	TIGIT ligation in naive T	S8C		GSE194293	GEO2R; Naive T cells stimulated with CD155- cells vs CD155+ cells; padj<0.05
110	TIGIT ligation in GC-Tfh	S8C		GSE194293	GEO2R; Pre Tfh stimulated with CD155- cells versus Germinal Center T follicular helper cells stimulated with CD155+ cells with anti-CD226; padj<0.05
111	Down in PD-1/TIGIT KO	S8C		GSE158676	GEO2R; Double KO vs control; Padj<0.05

## Sheet: B-Gene signatures
1	2	3	4	5	6	7	8	9	10	11	12	13	14	15	16	17	18	19	20	21	22	23	24	25	26	27	28	29	30	31	32	33	34	35	36	37	38	39	40	41	42	43	44	45	46	47	48	49	50
Modulescore of MHC class I genes	CAF state score normal fibro	CAF state score CAF myofibro	CAF state score CAF adi/inflam	Fibroblast type score normal fibro	Fibroblast type score normal fibro	Fibroblast type score adipogenic	Fibroblast type score inflammatory	Fibroblast type score endoMT	Fibroblast type score Myofibro	Fibroblast type score Antigen presenting	Fibroblast type score Peripheral nerve-like	Adrenal type score Cortex	Adrenal type score Zona glomerulosa	Adrenal type score Zona reticularis	Adrenal type score Zona Fasciculata	Follicular DC score	Antigen presenting/co-stimulatory capacity	M1	M2	Costa MKI67+ B	Costa MKI67+ A	Costa non-identified	Costa CAFs	Costa Endothelium	Costa Lymphatic endothelium	Verhoeven adrenergic	Verhoeven SCP-like	Verhoeven Myofibroblasts	Verhoeven Mesenchymal	Verhoeven Pericytes	Verhoeven Endothelial	Costa Mφ B	Costa Mφ D	Costa Mφ A	Costa Mφ C	Costa Mono	Costa Non-class Mono	Costa MDSCs	Costa cDc	Verhoeven Mφ-4	Verhoeven Mφ-1	Verhoeven Mφ-2	Verhoeven Mφ-3	Verhoeven Mono-2	Verhoeven Mono-1	Verhoeven mDC-CD1c	Verhoeven mDC-LAMP3	Verhoeven mDC-CLEC9A	1: eTreg vs nTreg
HLA-A	MT-RNR2	RGS5	COL1A1	DCN	DCN	CFD	COL1A1	RGS5	RGS5	RGS5	S100B	ABLIM1	ARRDC3	ABCA8	ALAS1	FDCSP	CD70	IL23	IL4R	DLGAP5	DLK1	UCHL1	COL1A1	VWF	TFF3	STMN2	NRXN1	PRKG1	COL1A1	ADIRF	LDB2	APOE	RBP4	C1QB	C15orf48	FCN1	TNFRSF8	FCGR3B	IDO1	HLA-DRA	FTL	CXCL8	FTL	CXCL8	S100A9	HLA-DRA	LAMP3	LGALS2	ABHD3
HLA-B	CXCL8	NDUFA4L2	SFRP2	APOD	PLA2G2A	DCN	COL1A2	IGFBP7	TAGLN	ACTA2	GPM6B	AKR1B1	CD46	ABCC3	ALDH3A2	CCL21	CD74	TNF	CCL4	MKI67	RGS4	TUBA1A	COL1A2	CLDN5	RELN	CNTNAP2	CDH19	CALD1	COL1A2	TAGLN	PTPRM	APOC1	GPD1	C1QC	SPP1	S100A12	GPBAR1	CMTM2	FLT3	CD74	APOC1	CCL3	CCL3	CXCL2	S100A8	HLA-DPB1	IDO1	WDFY4	ABI1
HLA-C	MT-RNR1	ADIRF	SFRP4	CFD	APOD	FBLN1	COL3A1	SPARCL1	ACTA2	NDUFA4L2	CRYAB	AOX1	CYP11B2	ABLIM1	ATP1B3	CXCL13	CD80	CXCL9	CCL13	HMMR	RGS5	TUBB	COL3A1	PLVAP	TBX1	NRG1	S100B	RGS5	COL3A1	MYL9	TCF4	C1QB	PARAL1	SLC40A1	GPNMB	CD300E	LILRA5	CXCR2	CD1C	C1QA	CTSD	CXCL2	SAT1	IL1B	TYROBP	CD74	GPR157	C1orf54	ACAP2
HLA-E	MTATP6P1	MYH11	CTHRC1	MGP	MGP	APOD	MMP11	COL4A1	MYL9	TAGLN	FXYD1	APOC1	ERN1	AKR1B1	CH507-42P11.8	SRGN	CD83	CXCL10	CCL20	CEP55	PAGE2	GNAS	TAGLN	RAMP2	ACKR2	RBFOX1	ADGRB3	LGALS1	MGP	CALD1	PLCB1	C1QA	MLPH	FUCA1	FBP1	S100A8	APOBEC3A	S100P	CD1E	C1QB	PSAP	FTL	CD74	CXCL3	LYZ	HLA-DPA1	LGALS2	CSF2RA	ACOT9
HLA-F	GAS5	PPP1R14A	COL1A2	LUM	LUM	PTGDS	CTHRC1	NDUFA4L2	TPM2	CALD1	LGI4	APOE	MCOLN3	CYP11B1	CHD1	CLU	CD86	CXCL11	CCL17	CDCA3	HAND2	ATP5PF	FN1	EGFL7	CCL21	TUBB2B	ITGB8	NDUFA4L2	DCN	IGFBP7	IFI27	FTL	FFAR4	LGMN	HK2	AC020656.1	SMIM25	CSF3R	LGALS2	TYROBP	SAT1	APOE	C1QA	SAT1	SAT1	LYZ	CSF2RA	CPVL	ACP5
B2M	RPL9P9	TINAGL1	COL3A1	PLA2G2A	LINC00152	SFRP2	SFRP2	SPRY1	NDUFA4L2	PDGFRB	PLP1	CYB5B	NOV	CYP11B2	CPEB4	CR2	TNFSF9	CD86	CCL18	ASPM	BIRC5	STMN2	ACTA2	CLEC14A	PGM5	STMN1	CRYAB	LHFPL6	IGFBP7	ACTA2	EMP1	C1QC	GLDN	MS4A6A	CYP27A1	VCAN	LILRA1	CXCR1	S100B	APOC1	IFI30	SAT1	PSAP	NFKBIA	G0S2	CST3	DAPP1	DNASE1L3	ACSL4
	FTL	MCAM	AEBP1	LINC00152	MFAP4	LUM	SPARC	C11orf96	IGFBP7	MYL9	PMP22	CYP11B1	NR4A1	CYP17A1	CREM	CCL19	HLA-A	IL1A	CCL22	KIF11	PRCD	HSP90AB1	CALD1	SOX18	PROX1	TUBA1A	SORCS1	DLC1	TIMP1	SPARCL1	ARL15	CTSD	AC026369.3	FOLR2	TREM2	IL1B	SLC24A4	ALPL	LAMP3	HLA-DPA1	CXCL8	APOC1	HLA-DRA	CCL3	IFI30	HLA-DRB1	CD86	RAB7B	ACSL5
	SOD2	PTMA	COL10A1	EFEMP1	EFEMP1	MGP	LUM	COL4A2	CALD1	NOTCH3	NRXN1	CYP11B2	NR4A2	DDX5	CTH	SERPINE2	HLA-B	IL1B	CCL24	TPX2	BEX1	H2AFZ	TPM2	RAMP3	KCNIP1	MEG3	EHBP1	IGFBP7	SPARC	TPM2	FLT1	CTSB	SLC19A3	PLA2G7	LHFPL2	APOBEC3A	CDH23	S100A8	GPR157	CTSD	TYROBP	C1QA	SELENOP	FTL	IL1B	SAT1	CIITA	CLEC9A	ADPRH
	IL6	GJA4	VCAN	ADH1B	C1R	CCDC80	AEBP1	CALD1	ADIRF	TPM2	CDH19	MALAT1	PHACTR2	DFNB31	CYP11A1	VCAM1	HLA-C	IL6	LYVE1	NUSAP1	GNLY	EEF1A2	DCN	AQP1	FLRT2	CCND1	GPM6B	SPARC	LUM	PRKG1	CALCRL	CD68	MIR3945HG	ADAMDEC1	SLC2A5	MNDA	TCF7L2	G0S2	CYP2S1	HLA-DRB1	CTSB	HLA-DRA	TYROBP	TYROBP	CXCL8	HLA-DQA1	CCL19	IDO1	AFG3L1P
	PTGS2	COX4I2	CCDC80	C1R	CCL2	IGFBP6	COL6A3	SLC9A3R2	MYH11	COL4A1	TPPP3	NEAT1	SLC23A2	DHCR24	CYP11B1	CSTA	HLA-DPA1	CCL5	VEGFA	PCLAF	STMN1	NPY	COL6A2	SLC9A3R2	STAB2	FAM155A	STARD13	BGN	BGN	DSTN	PTPRG	SPP1	MME	SLCO2B1	SCD	CFP	LILRB2	ADGRG3	CSF2RA	C1QC	FTH1	CXCL3	C1QB	IER3	FCER1G	TYROBP	C15orf48	GPAT3	AGA
	HMOX1	MYL9	THBS2	MFAP4	TIMP1	C7	POSTN	PLVAP	PPP1R14A	SPARCL1	SCN7A	PEBP1	SLC47A1	ERV3-1	CYP11B2	FCAMR	HLA-DPB1	IRF5	VEGFB	CENPE	HMGB1	ATP5MC3	BGN	CALCRL	FAM189A2	NPY	DST	CCDC102B	CALD1	MYH11	COL4A1	NPC2	SPOCD1	C1QA	CSTB	FPR1	FCN1	SLC25A37	PAK1	HLA-DPB1	APOE	CD74	RBM47	LYZ	AIF1	CXCL8	TNFAIP2	RUBCNL	AK1
	PLA2G2A	HIGD1B	COL6A3	C7	C1S	SERPINF1	FN1	RAMP2	C11orf96	MAP1B	ALDH1A1	RARRES2	SOAT1	GSTA4	DUSP1	CXCL3	HLA-DQA1	IRF1	VEGFC	CDKN3	CCL5	SUMO2	THY1	CDH5	FLNC	MAP1B	IL1RAPL1	COL4A2	LGALS1	CRIP1	ADAMTS9	PSAP	STAC	GPNMB	ACP5	CSTA	ZNF703	VNN2	CIITA	NPC2	CCL3	IER3	NPC2	G0S2	FTL	HLA-DQB1	POGLUT1	DAPP1	AKIRIN2
	CXCL3	MALAT1	COL5A2	CCL2	ADH1B	SFRP4	COL6A2	INSR	SPARCL1	LHFPL6	CD9	RGN	TBC1D4	HDHD3	ELL2	CTSH	HLA-DQA2	CD40	VEGFD	TOP2A	STMN2	TUBA1B	COL6A1	TM4SF1	MMRN1	RGS5	LGI4	COL4A1	COL6A2	MUSTN1	HSPG2	CCL18	C8B	IL18	CD68	LYZ	C19orf38	FFAR2	TLR10	PSAP	CSTB	C1QB	C1QC	PLAUR	LST1	INSIG1	KYNU	S100B	ALDH9A1
	CXCL2	PTP4A3	COL5A1	C1S	IGFBP5	C1S	BGN	FLT1	PDGFRB	PPP1R14A	SEMA3B	RN7SKP203	TBX3	IGHG1	ERN1	TMEM150C	HLA-DQB1	IDO1	EGF	AURKB	EEF1A2	PEBP1	MYL9	ESAM	BHMT2	DPP6	DMD	IFITM3	IGFBP5	TPM1	INSR	CTSZ	FABP4	TMEM176A	GSDME	SERPINA1	LILRA2	MNDA	ARHGAP22	LYZ	CXCL2	TYROBP	APOC1	SOD2	PLAUR	GPR183	RASSF4	HLA-DQA1	ANTXR2
	RPL31	CRIP1	MMP14	FBLN1	RARRES2	C1R	COL5A2	TIMP3	NOTCH3	STEAP4	TMEM176B	RN7SKP255	NR4A3	IGHG2	FDX1	RAMP3	HLA-DQB2	KYNU	CTSA	KNL1	CD8A	STMN1	COL6A3	ADGRL4	SEMA3D	AUTS2	PLP1	ADIRF	VIM	MT2A	SPARC	ATOX1	DEFB1	TMEM176B	ST14	SLC11A1	CD300E	S100A12	CLEC10A	AIF1	NPC2	C1QC	CCL3L1	HLA-DRA	S100A6	FTL	CCR7	C15orf48	ANXA4
	TNFAIP6	NOTCH3	MMP2	MT-RNR2	MT-RNR2	MFAP4	COL6A1	SPARC	SOD3	CRISPLD2	CLU	RN7SKP71	FOSL2	IGHG3	FOSL2	CD74	HLA-DRA	CCR7	CTSB	CDC20	PAGE5	RACK1	PDGFRB	PODXL	NTS	ZFHX3	SPARC	EBF1	GSN	SOD3	COL4A2	CSTB	MCEMP1	CREG1	PLIN2	AC245128.3	UPK3A	PROK2	HLA-DQB2	SELENOP	LYZ	PSAP	IER3	EREG	S100A4	FTH1	WNT5B	LYZ	ANXA7
	RPS29	CSRP2	FBLN1	CXCL8	GEM	GSN	THBS2	TCF4	BGN	COL4A2	MYOT	RN7SKP80	TOB1	IGHG4	FOXK2	G0S2	HLA-DRB1		CTSC	KIFC1	LINC00682	HNRNPA1	PLAC9	PTPRB	PDPN	MLLT11	XKR4	VIM	IFITM3	LGALS1	PLEKHG1	SELENOP	PHLDA3	MS4A4A	APOC1	S100A9	FCGR3A	NAMPT	SPIB	CST3	IER3	NFKBIA	CST3	CST3	CST3	LST1	RNF144B	HLA-DQB1	AP1G1
	LINC00152	TAGLN	COL6A2	GPX3	CXCL8	DPT	MMP2	GNG11	HIGD1B	HIGD1B	SPARC	RN7SL767P	C2CD2	IGKC	GRAMD1B	BIRC3	HLA-DRB5		CTSD	TYMS	SLC25A4	H3F3B	AEBP1	NOTCH4	SLC26A4	LINGO2	FIGN	MYL9	C7	VIM	IGFBP7	LGMN	AL035446.1	ENPP2	VSIG4	EREG	MTMR11	MXD1	MYCL	IFI30	ATOX1	HLA-DPB1	CTSD	CD74	S100A11	IFI30	TRAF1	HLA-DMA	AP3S2
	DCN	ACTA2	NBL1	CCDC80	CCDC80	COL6A2	COL5A1	HSPG2	IGFBP5	ADAMTS1	TMEM176A	SCARB1	SORBS2	IGLC2	HSPD1	CD82	B2M		TGFB1	CCNB2	CDKN1C	ATP5IF1	PCOLCE	ECSCR	CRTAC1	SYT1	NRXN3	COL18A1	LHFPL6	C11orf96	GRB10	GPNMB	PPARG	SELENOP	FAM20C	C19orf38	P2RX1	IL1R2	GPAT3	FCER1G	SOD2	RBM47	LYZ	BCL2A1	NFKBIA	PLAUR	HLA-DQA1	IRAK2	APAF1
	CCL2	MEF2C	LUM	TIMP1	SERPING1	C3	RARRES2	STC1	MYLK	BGN	MIA	SORBS2	CPEB4	IGLC3	HSPE1	NPPC			TGFB2	BIRC5	UBE2C	PTMA	NOTCH3	EMCN	DSP	CACNA2D3	PCDH9	COL1A2	EMP1	IGFBP5	WWTR1	FTH1	LPL	LIPA	LILRB4	NLRP3	LRRC25	S100A9	BATF3	CTSB	CD68	CTSD	CTSB	FTH1	SOD2	SIPA1L1	ANKRD33B	HLA-DPA1	ARHGAP21
	MGP	CALD1	ISLR	CXCL12	C3	RARRES2	VCAN	RGCC	FRZB	ADAMTS4	PRNP	TBX3	PTP4A1	MAP3K5	LDLR	CTSS			TGFB3	RRM2	CCND1	RAN	COL5A1	MMRN2	TNFAIP8L3	RTN1	SLC35F1	CRISPLD2	CCDC80	CRISPLD2	GNG11	LIPA	IL1A	NPL	ABCA1	FGL2	CFP	PTGS2	IFI30	CD68	RBM47	CST3	IFI30	HLA-DPB1	CXCL2	IL1B	CD83	C1orf162	ARHGAP25
	RPS27	TPM2	MXRA8	C3	MEG3	CYR61	COL12A1	PLPP1	MAP1B	COX4I2	CNN3	ZNF117	LONRF2	MGST1	LONRF2	ANKRD29			MMP14	CDK1	CDK1	DYNLL1	COL5A2	KDR	GPR182	NXPH1	TIMP3	CACNA1C	COL6A3	RGS5	VIM	GRN	FAM3B	DAB2	SDS	LST1	NEURL1	FPR1	P2RY14	HLA-DQA1	HMOX1	HLA-DPA1	AIF1	KYNU	FCN1	RBM47	TNFSF13B	IRF8	ARHGAP9
	EIF1	RPL41	FBLN2	SERPINF1	HMOX1	MMP2	COL11A1	CRIP2	MFGE8	SYNPO2	TUBA1A	RN7SKP9	RHOB	MLXIPL	MEG3	TNFRSF9			MMP19	CENPF	GZMA	TPI1	SOD3	ROBO4	ART4	TUBB	SEMA3B	PTPRG	TAGLN	FOS	NEAT1	FABP5	AGRP	FPR3	GM2A	ASGR1	STXBP2	LRRK2	HLA-DQA2	GRN	GPNMB	NPC2	PLAUR	IFI30	BCL2A1	CSF2RA	HLA-DQB1	HLA-DPB1	ARHGDIB
	B2M	BCAM	CTSK	SOD2	C7	COL1A2	CALD1	MYL9	PLN	MYLK	MATN2	TBC1D4	CREM	NEAT1	MEG8	RBP5			MMP9	SPC25	CHGA	SLC25A3	PRRX1	SEMA3F	KLHL4	RGS7	LRRTM4	TPM1	VCAN	GADD45B	MAGI1	LGALS3	LSAMP	OTOA	CTSD	CYBB	CLEC12A	IFITM2	PLD4	HLA-DMA	SPP1	IL1B	ABCA1	NFKB1	TIMP1	KYNU	HLA-DPA1	HLA-DRA	ARHGEF12
	ANXA1	RPS7	SPON2	SERPING1	SOD2	ADH1B	COL10A1	CLDN5	CSRP2	PLAC9	GPR155	CD46	UGCG	RGN	MIR22HG	RGS9			CLEC7A	CENPA	CKB	BEX1	MXRA8	PALMD	SNCAIP	ZNF804A	NCAM2	TPM2	COL6A1	LPP	PDE4D	GLUL	BHLHE41	KCNMA1	BCAT1	CSF3R	ADGRE1	AQP9	HLA-DQA1	MS4A6A	FCER1G	NFKB1	MMP9	GPR183	NAMPT	G0S2	GPR137B	HLA-DRB5	ARHGEF6
	TXN	MYLK	LRP1	MT-RNR1	SERPINF1	COL3A1	SFRP4	HIGD1B	DSTN	FRZB	AP1S2	MRPL33	PER1	SCARB1	MT1G	MAP1LC3A			WNT7B	PLK1	HIST1H4C	MDK	MGP	RASIP1	CNTNAP3B	PTPRD	RELN	EPS8	CCL2	SLIT3	PECAM1	CTSC	CXCL5	HLA-DMB	CXCL16	LILRB2	PILRA	ACSL1	HLA-DOB	FCGRT	G0S2	PLAUR	CTSL	SRGN	CTSS	NPC2	FAM49A	CCSER1	ARL6IP5
	HSPE1	H3F3A	PLXDC2	RARRES2	CXCL12	PLAC9	TAGLN	VWF	COL4A1	GJA4	MPZ	RN7SKP230	CYP21A2	ABO	MT1X	CR1			FASL	DEPDC1B	PHOX2A	FKBP1A	LHFPL6	TIE1	BMX	IL7	NTM	THY1	CST3	PPP1R14A	EGFL7	CD14	PCOLCE2	IGSF6	MMP19	CTSS	LST1	MMP25	DNASE1L3	CTSS	C1QA	CCL3L1	IL18	NAMPT	FTH1	PLXDC2	HLA-DPB1	HDAC9	ARPC1A
	S100A10	MAP1B	MRC2	NNMT	NNMT	IGFBP5	CTSK	PLPP3	COL18A1	CAVIN3	NDRG2	SLC47A1	VCAN	SORBS2	MT2A	BCL2A1			TNFSF12	GTSE1	CD2	NDUFS5	NR2F2	SLCO2A1	RASSF9	CTNNA2	FRMD5	TIMP1	COL5A2	HSPB1	LGALS1	MMP12	GAPLINC	RASSF4	MSR1	NAMPT	SLC11A1	GCA	TSPAN33	IGSF6	PLAUR	SOD2	FCER1G	AIF1	SRGN	HLA-DMA	HLA-DRA	GAS7	ARRB2
	MGST1	RPS2	CLEC11A	SPARC	IGFBP6	PCOLCE	ASPN	A2M	COX4I2	CD163	MAL	SOAT1	MT1G	RDX	NDEL1	NPB			TNFSF8	UBE2C	MAD2L1	COX6A1	CCDC102B	FLT1	LRRN4CL	TENM3	CHL1	SOX5	EGR1	CAV1	SPTBN1	ASAH1	INHBA	GM2A	HMOX1	KLF4	FGR	RGS2	P2RY6	ASAH1	CXCL3	CTSB	HMOX1	RBM47	IFITM3	AIF1	MGLL	CST3	ASF1A
	TMSB10	RPS8	MXRA5	MT2A	MT-RNR1	CTGF	CXCL14	IGFBP3		MCAM	ABCA8	NOV	MT2A	TXNIP	NEAT1	IER3			CD276	CCNB1	GMNN	MLLT11	LUM	GNG11	SLC24A1	BMPR1B	SCN7A	MT2A	BICC1	S100A6	RAPGEF5	FCGRT	ACOT2	TMEM37	PLAUR	PLAUR	ICAM4	NEAT1	HLA-DPB1	CD14	CTSL	GPR183	LGMN	OLR1	KYNU	CD83	BCAT1	AIF1	ATG5
	MT-ATP6	ISYNA1	COL8A1									C2CD2	ACADVL	DDR2	NPC1	EZR			VTCN1	SGO2	CD8B	ARL6IP4	EMILIN1	PCDH17	PKHD1L1	SOX4	NKAIN3	PDGFRB	FN1	SOX5	IFITM3	FUCA1	CCL23	C2	CLEC5A	TLR2	SERPINA1	SRGN	HLA-DPA1	GPNMB	C1QB	NAMPT	FCGRT	NPC2	EREG	GPAT3	G0S2	HLA-DRB1	ATP13A3
	UBB	CRIP2	HTRA1									SLC16A9	FDX1	C2CD2	NR4A2	SPIB			MSR1	ZWINT	CHGB	TMEM258	COL4A2	BCAM	PARD6G	ADGRB3	NEGR1	RBMS3	CD63	TSC22D1	RAMP2	AIF1	HCAR2	SLAMF8	CTSB	CLEC7A	MTSS1	CDA	HLA-DRA	CAPG	GLUL	SELENOP	MS4A6A	CCL3L1	COTL1	AREG	SYNGR2	RGS10	ATP2A3
	APOD	NR2F2	FN1									SLC23A2	MALAT1	CYP21A2	PAPSS2	CD24			FN1	TK1	H3F3B	ACTG1	MFGE8	VWA1	FLT4	HSP90AA1	PLXDC2	COL6A2	PRKG1	CACNA1C	DOCK4	HLA-DQA1	FAM89A	RNASE6	SLC16A3	LILRA5	CDKN1C	STEAP4	HLA-DQB1	HLA-DMB	AIF1	HLA-DRB1	PAPSS2	HLA-DPA1	HLA-DRA	SERPINB9	CTSH	CD74	ATP2B4
	RPL21	RPL17	COL6A1									FAM198B	HSPD1	AC009410.1	PGAP1	ADAMDEC1			IRF4	ASF1B	RUNX3	SEM1	COL4A1	HYAL2	LINC01558	MDK	ARHGAP24	UACA	IGFBP6	NDUFA4L2	FBXL7	HLA-DPB1	RETN	CD14	CTSL	CPVL	LILRB1	BASP1	HLA-DRB1	TMEM176B	GRN	DOCK4	CD68	SIPA1L1	DUSP1	NR4A3	IFI30	RAB11FIP1	ATP8B2
	TMSB4X	NDRG2	FAP									MGST1	SNORA59B	SOAT1	POR	APOE				TROAP	MDK	PCSK1N	PLXDC1	FAM167B	SEMA3A	RBMS3	MIA	ADAMTS9	PRRX1	MYL6	PCDH17	CD74	MACC1	PLA2G2D	MARCO	AP1S2	PRAM1	FPR2	CPVL	CTSH	LGALS3	LYZ	DMXL2	S100A11	CYBA	CLEC10A	BIRC3	CD83	ATXN1
	MT2A	RPL3	HSPG2									RP11-69M1.6	COL4A3	AOX1	PPA1	ACKR1				NEK2	NME1	UQCR10	HIGD1B	SHANK3	LAYN	NNAT	CADM1	EPAS1	FBLN1	LHFPL6	APP	FCER1G	APOL4	CCL3	GLUL	NCF2	IFI30	SOD2	ASB2	FUCA1	C1QC	FTH1	LRMDA	FCER1G	MNDA	NAMPT	ST8SIA4	SIPA1L3	B4GALT5
	IER3	2021-09-04	MFAP2									HSD3B2	SLIT2	TM7SF2	PTP4A1	NCEH1				NCAPG	NDUFAF8	DNAJA1	COL18A1	CXorf36	DYNC1I1	SORBS2	CTNNAL1	SPARCL1	RBMS3	ID3	PLVAP	CTSL	ZDHHC19	CSF1R	FTL	LILRB3	MS4A7	CXCL8	HLA-DMA	SLC40A1	ASAH1	IFI30	DAPK1	PSAP	RGS2	IER3	BCL2A1	TYMP	BACH1
	IFITM3	HES4	PPIC									CYP17A1	STAR	HSD3B2	RANBP2	RAMP1				BUB1	GAL	TUBB2B	IGFBP7	CD34	CAVIN2	DBH	PMP22	FN1	SERPINF1	PLN	MECOM	HLA-DPA1	MARCO	MPEG1	PDXK	C5AR1	CFD	BCL2A1	CBFA2T3	FOLR2	IL1B	RGS1	LST1	DOCK4	PSAP	TET2	NAV1	SNX3	BARD1
	NDUFA12	DSTN	TSHZ2									IDH1	SNORA59A	FTH1	RBBP7	HLA-DRA				CENPM	TYMS	CKB	CARMN	LDB2	TIE1	FGF13	AHR	CCL2	LMNA	PLAC9	EMCN	SAT1	ITGB8	CD68	SLC11A1	CLEC12A	POU2F2	LITAF	HDAC9	LY96	ABCA1	CD83	KCNMA1	CD44	OAZ1	C15orf48	TYROBP	DAPK1	BIRC3
	EFEMP1	IGFBP7	COL12A1									HSD3B1	HNRNPU	PALMD	RGPD1	EXOC3L4				CLSPN	CD7	CCNI	COL14A1	EFNA1	TSPAN11	KCNQ5	FXYD1	PEAK1	CCDC102B	IFITM3	ZEB1	BRI3	TEX14	GPR34	SMIM25	RETN	C5AR1	RNF149	SLAMF7	MS4A7	LIPA	CCL4	MS4A7	FNDC3B	IER3	LGALS2	LST1	DENND1B	BMI1
	TIMP1	LMOD1	LOXL1									EEF1A1	MEG3	ACADVL	RGPD2	EPHX2				KIF14	SSRP1	COX6C	CD248	CYYR1	RHOJ	GRIK2	ABCA8	RGS16	BNC2	CACNB2	ADGRL4	CREG1	AMIGO2	APOE	FTH1	C1orf162	WARS	S100A11	CD74	IL18	ACP5	CD68	IGSF6	LST1	NEAT1	FCER1G	LYZ	CPNE3	BMPR2
	TCEB1	SYNPO2	COL11A1									PON2	KCNK3	MALAT1	RGPD3	LAP3				CENPW	CD3D	ATP5MF	FSTL1	CAVIN2	PDE2A	CADM1	CNN3	COL3A1	SLIT2	PTPRG	ARHGAP29	CAPG	LINC02345	CD4	CREG1	AIF1	CX3CR1	IFIT2	C15orf48	MS4A4A	CAPG	AIF1	SGK1	HLA-DRB1	SIPA1L1	HLA-DRB5	RAB9A	PLAUR	BNIP3L
	SNRPB2	FRZB	EFEMP2									GSTA4	RIMS2	RP13-49I15.5	RGPD4	ATP2B1				SGO1	PRDX2	MZT2B	SPARC	HSPG2	SEMA6A	TMEM178B	IL1RAPL2	TAGLN	CYP1B1	MYLK	TM4SF1	MARCKS	CES1	SGPL1	NUPR1	IRAK3	FAM110A	SORL1	NDRG2	ACP5	S100A9	ABCA1	FUCA1	TET2	IFITM2	RGS2	KDM2B	LSP1	BTG2
	RPS14	RPL13A	SULF1									SLC25A37	RP11-69M1.6	SLC25A37	RGPD5	PTGDS				DEPDC1	TOP2A	COX7A2	COL12A1	ARHGAP29	ABO	CALM2	NAALADL2	PDE3A	PARD3B	PDE3A	EPAS1	ATP6V1F	ADAMTSL4	HNMT	IL4I1	G0S2	HES4	H3F3A	ALDH2	RNASE6	MMP9	CTSL	KYNU	SERPINB9	APOBEC3A	MS4A6A	GPR183	PFKFB3	C10orf118
	NDUFA3	RPL10A	SERPINF1									RPS26	IRS1	ZNF117	RGPD6	TMEM163				NUF2	HAND2-AS1	GUK1	MYLK	MYCT1	TNFRSF11A	CNTN1	EGFL8	ID3	FSTL1	SELENOM	MCTP1	MMP9	PTGER3	GATM	HSD3B7	PRAM1	LINC00877	CEBPB	SMCO4	ADAMDEC1	DMXL2	FCER1G	SLC40A1	APOC1	SAMSN1	LPXN	CD74	BID	C12orf51
	NDUFB9	TPPP3	EMILIN1									ACADVL	POR	HSD3B1	RGPD8	ALPK2				BUB1B	PTMA	HSPE1	TGFB1I1	NOSTRIN	CFI	JPT1	ADAMTS9-AS2	MGP	C1S	RCAN2	PLPP1	PRDX1	CLDN7	CD163L1	MPP1	FGR	C11orf21	TMEM154	SPI1	PLA2G7	IGSF6	FNDC3B	PLEK	ZEB2	STXBP2	CD86	TYMP	TMSB4X	C12orf62
	COX17	CAV1	ASPN									RN7SKP185	CACNB2	CYP11A1	RHOB	FCER2				KIF23	PHOX2B	MAP1B	TPM1	S100A16	MYCT1	MYT1L	CADM2	HIGD1B	NFIA	ADAMTS9-AS2	A2M	TXN	CLDN23	CTSZ	MITF	CD1D	AIF1	FAM129A	PPA1	HLA-DQA2	FCGRT	MS4A7	CD14	AREG	TYMP	PID1	RBM47	ETV6	C14orf106
	ATP6V1G1	FAU	SSPN									STAR	MT1X	EPHX2	RP13-49I15.5	RBP1				SHCBP1	CENPF	TUBB2A	SEMA5A	EPAS1	CHRDL1	HSP90AB1	COL14A1	NOTCH3	SFRP2	COL18A1	MEF2C	SLC40A1	VSIG4	MFSD1	CD9	TREM1	LMO2	NCF1	CTSH	FTL	KYNU	NEAT1	GPNMB	CD83	TSPO	MANBA	NABP1	INSIG1	C14orf129
	COX14	RPS4X	PCOLCE									ABCA1	GPCPD1	ST3GAL5	RP3-445N2.1	SLCO2B1				HJURP	PCSK1N	LDHB	CRYAB	CAV1	TM4SF18	ELAVL4	NR2F2-AS1	MYO1B	EBF1	COL4A2	CHRM3	SDCBP	OLR1	CPVL	FABP5	TYROBP	SIGLEC10	SAT1	PLEKHO1	LST1	LGMN	SRGN	TFEC	PLXDC2	IFI6	SLC8A1	MANBA	OXSR1	C14orf145
	GTF2H5	EPAS1	CERCAM									FDXR	HIF1A	IGLC7	SCARB1	HPGD				PTTG1	GZMK	CHCHD2	SEPT4	TM4SF18	F8	UCHL1	TENM3	RBPMS	SULF1	MFGE8	CLDN5	TUBB	ADTRP	NPC2	TREM1	LILRA2	CAMK1	C5AR1	CST3	APOE	FUCA1	PLXDC2	HLA-DMB	LIMS1	ZEB2	TYMP	TXN	NAP1L1	C17orf44
	HSPA1A	EEF1D	RCN3									RN7SKP79	EEF1A1	SEMA3B	SEMA6A	CTSZ				ARHGAP11A	TUBB2B	TRIR	EDNRA	RAPGEF5	NRN1	MAPT	CREB5	MEF2C	THY1	ADAMTS9	NFIB	TUBA1B	ARHGEF28	SLC15A3	LIPA	JAML	BID	FTH1	FGL2	HLA-DQB1	C15orf48	FCGRT	MMP19	C15orf48	LY6E	ETV6	PTPN1	PIK3R5	C20orf24
	ARPC3	HNRNPA1	FBN1									ALDH3A2	LIMS1	WASHC1	SGK1	TYMP				HMGB3	GZMH	HINT1	C1R	WWTR1	CYP4X1	HAND2-AS1	KIRREL3	NRXN3	TIMP3	DLC1	RASAL2	CD63	OSCAR	SLC1A3	RNF130	STXBP2	TNFRSF1B	H3F3B	QPCT	LGMN	BLVRB	DUSP1	SLCO2B1	ATP2B1	CXCL3	C1orf162	TBC1D4	MEF2C	C6orf106
	RNF181	2021-09-07	RARRES2									RP11-329L6.2	DUSP1	SLC40A1	SIK1	CXCL1				MAD2L1	ANAPC11	PSMA7	POSTN	BTNL9	EFEMP1	NCAM1	FN1	PLCL1	GEM	LMNA	NRP1	TMEM176B	TREM1	CTSL	MGAT1	TYMP	MAPKAPK3	MBOAT7	GPR183	LIPA	MMP19	HLA-DQA1	DAB2	PPP1R15A	SH3BGRL3	CIITA	GPX4	S100A10	CALCOCO1
	SERINC1	CIRBP	POSTN									RP11-116D17.3	BBS2	MYO7A	SLC16A9	MARCKSL1				MYBL2	GAP43	MARCKSL1	ID4	STC1	KANK3	CHGB	SORBS1	COL1A1	POSTN	EPS8	ERG	ANXA5	AQP3	PLD3	ZNF385A	CD93	SLC31A2	SMCHD1	SHTN1	TMEM176A	PLA2G7	MS4A6A	C5AR1	CTSB	SERPINA1	HLA-DMB	ID2	SAT1	CALCOCO2
	PFDN4	MTHFD2	DPYSL3									DCN	TIMP3	IKBKAP	SLC23A2	LSAMP				FOXM1	JPT1	NACA	FBN1	ID1	ECSCR	SUMO2	COL18A1	PLAC9	COL14A1	TINAGL1	KIAA1217	NUPR1	GALNT12	LILRB4	ADM	MPEG1	PLAGL2	R3HDM4	GRASP	HMOX1	CTSZ	GRN	HLA-DQA1	CD68	ACTB	LRMDA	TET2	RPS23	CAP1
	HNRNPD	CHCHD10	MMP11									ERV3-1	TPD52L1	EPHX1	SOAT1	MARCKS				ANLN	HSP90AA1	EEF1B2	CCDC80	EFNB2	BMP6	ROBO1	SEMA3C	NR2F2-AS1	GPC6	CAVIN1	MAST4	YBX1	TNNI2	ADAP2	CAPG	CST3	C1orf162	IFIT3	IL1B	CTSL	DAPK1	LITAF	HLA-DPA1	CTSS	ATP2B1	XYLT1	MALT1	TMSB10	CAPN2
	SNU13	BTG1	MARCKS									RF00100	JUNB	ZMYND8	STAR	ABCC3				CENPN	UQCRQ	CLTA	FAT1	KANK3	CGNL1	TANC2	PTPRZ1	TPPP3	NNMT	MCAM	APBB2	VAMP8	NMB	APOC1	CORO1C	TMEM170B	GCH1	SELL	GSTP1	HLA-DRB5	CCL3L1	CCL4L2	SLC9A9	ABCA1	LGALS1	SRGN	N4BP2L1	EEF1B2	CAPZA1
	NHP2	ATP5MC2	CDH11									FDX1	CD55	COBLL1	TBX3	DAAM1				MELK	UBE2S	ATP5F1B	THBS2	PCDH12	GJC2	CD24	LSAMP	ANGPT2	TSHZ2	RBPMS	CDH13	CD81	AC025048.4	GRN	AQP9	CD36	COTL1	BCL6	ETV6	APOC2	NINJ1	SGK1	DOCK4	NLRP3	EMP3	ARPC1B	HLA-DRB1	RPS24	CASK
	VDAC1	SOD3	ITGBL1									RTN4	ALDH3A2	AADAC	TOB1	IL4I1				SPC24	GLCCI1	SOX4	NNMT	GALNT18	GPM6A	STMN4	COL1A2	PTPRK	FOSB	EGR1	MYO1E	TUBB2B	RMDN3	CD84	SNX10	LGALS2	CDA	MSRB1	HLA-DMB	BLVRB	LST1	HLA-DMA	RAB31	PTGS2	AREG	MAP3K8	FSCN1	CAMK2D	CASP1
	PSMA7	OAZ2	BGN									RBBP7	CYP11B1	PRKCA	USP36	SLC1A2				SMC2	TUBA1B	ODC1	UACA	NFIB	KIAA1324L	ADGRL3	LRMDA	CPE	AEBP1	ATF3	ENG	LILRB4	PNPLA6	HLA-DMA	FPR3	MS4A6A	SLC7A7	ANP32A	RGS10	VAMP8	IL18	GPNMB	SOD2	PLEK	CD74	RPS2	UBE2E2	SLC25A6	CASP3
	SON	RPL8	ANTXR1									SREBF1	RP11-116D17.3	TBX3	VEGFA	TNFAIP3				H2AFX	MRPL21		KCNE4	NPDC1	CARD10	SYN3	ZNF536	PARD3	CCN1	DMD	CRIP2	TUBA1A	HSD3B7	MAFB	CXCL8	PPIF	OAS1	TREM1	CD83	S100A11	MS4A6A	MMP19	GAS7	MXD1	AQP9	PSAP	RALA	RPS11	CAST
	SSBP1	PPP1R12B	GAS1									DDR2	ZBTB21	STRADB	ZC3H12A	ICAM2				BRCA1	HMGN2		COL5A3	TCIM	NR2F1	SDK1	MPZ	GEM	COL4A2	BGN	PALM2-AKAP2	ODC1	MRC1	PLTP	CD109	SRGN	SPI1	FRAT2	CFP	S100A9	KCNMA1	GADD45B	FTH1	S100A9	VCAN	NFKB1	CERS6	SERPINB9	CCDC141
	BUD31	RPS16	TIMP2									RN7SKP36	SERINC5	C1RL	ZFAND5	CD14				TCF19	GNAS		PPP1R14A	PCAT19	ROBO4	TUBB3	GULP1	APBB2	SVIL	NR2F2-AS1	PLPP3	GPX4	FBP1	RNF130	PLA2G7	ADGRE2	FGL2	LST1	RUFY3	MALAT1	PAPSS2	KYNU	MCTP1	C1QA	OLR1	RPL15	DAPK1	RPL27A	CCND2
	SDHD	CAV2	FIBIN									RN7SKP48	CYB5B	MSI2	ZNF141	HLA-B				CDCA8	PTTG1		SULF1	JAG2	CNKSR3	BEX3	COL8A1	ACTA2	MYL9	RGS16	PTK2	PLD3	CXCL3	PSAP	CCR1	PLBD1	FCER1G	IFIT1	PYCARD	CD63	NPL	PLIN2	HLA-DPB1	MAP3K8	LYN	S100A11	VOPP1	ACTB	CCR4
	PSMB7	COL18A1	MEG3									DAB2	IFRD1	METTL17	ZNF331	MMD				SMC4	SUMO2		ASPN	PREX2	PTX3	ALK	AL139383.1	GUCY1A2	C1R	NR4A1	PPFIBP1	ACP5	MSR1	CYFIP1	LGALS3	CD302	LYN	RNF24	UVRAG	CYBA	C5AR1	PPP1R15A	ASAH1	AQP9	CD55	RPS9	NFKB1	RPL8	CCR6
	S100A11	RPL13	BICC1									RDX	GRAMD1B	IDH1	ACADVL	SERPINB9				CCNA2	NPY		CPE	IGFBP7	SMAD1	KRT19	RARRES2	LAMA4	COL4A1	MGP	LRMDA	PLIN2	GPA33	ACP2	ERO1A	GCA	C9orf72	SDCBP	SLC8A1	PRDX1	MS4A7	LGMN	TMEM176B	MS4A7	MXD1	GPX4	CDKN1A	RPS16	CD247
	WDR83OS	TPM1	PDGFRL									RN7SL752P	ZNF331	SULT2A1	CASP9	TUBB2B				EZH2	CHCHD2		C11orf96	ACVRL1	PTPN14	TUBA1B	COL5A2	ADAMTS9-AS2	IGFBP4	EPAS1	ID1	STMN2	ALOX5	BLVRB	APLP2	LILRB1	SLC2A6	JAML	FSCN1	LGALS3	SDS	ASAH1	HLA-DMA	MCTP1	C5AR1	TMSB10	TMSB10	RPL18A	CD28
	TIMM13	ARHGDIB	CHPF									COBLL1	RARRES2	STAR	CYP21A2	EFNB2				PBK	HSP90AB1		CDH11	APLNR	S100A16	EML5	COL4A2	PTK2	PCOLCE	PDK4	MEF2A	GNAS	RYR1	ABCA1	SIRPA	CD14	PPM1N	MCL1	HIC1	FTH1	APOC2	KLF6	GRN	C5AR1	PLEK	RPS13	RFTN1	VIM	CD44
	MFAP5	EEF1A1	HTRA3									RPL13A	CLU	MTFR1L	YBX3	ARGLU1				ESCO2	KPNA2		SMOC2	TEK	FABP4	GAP43	TANC1	PALM2-AKAP2	RARRES2	ADAMTS1	FNDC3B	LAMP1	PTCRA	CTSB	BLVRB	COTL1	NR4A1	YPEL3	GSN	MMP9	SLCO2B1	S100A11	BLVRB	MS4A6A	ZFP36	RORA	CMTM6	NR4A3	CD5
	PAIP2	ADAMTS1	C1S									PEG3	GSTM2	TKFC	AXL	CITED4				CKS1B	CDK6		GGT5	JAM2	REEP1	TMEM132C	GALNT17	SEMA5A	PEAK1	NOTCH3	ST6GALNAC3		MYB	MS4A7	HEXB	HBEGF	SECTM1	HSPA6	CLIC2	SAT1	ITGAX	PNRC1	CXCL8	NFKBIZ	NPC2	RGS1	NR4A3	UBA52	CD53
	SEC62	LBH	C1QTNF3									PEG10	HSPE1	ZNF608	SLC26A2	SERPINA5				UBE2T	GAPDH		CTGF	DLL4	CXorf36	MAML3	ERBB3	PRRX1	TPM1	SOCS3	PTPRB		AL390036.1	SDC3	TYROBP	LRRK2	HCK	NCF2	ACTB	ATOX1	LRMDA	CD63	CTSS	CFLAR	SERPINB9	TMSB4X	TIAM1	ARPC1B	CD58
	TXNL1	EPS8	PDGFRA									MYL9	RPL18A	FBXO9	GRAMD4	CHN1				FANCI	MAP1B		PRKG1	TMEM255B	TM4SF1	HSPA1A	KCNMB4	RASAL2	NFIB	BCAM	BMPR2		FCGR1A	ACP5	FCGR3A	NEAT1	NCF2	SPI1	HCK	LAPTM5	MANBA	MCTP1	APOE	GK	AC020656.1	SLC25A6	REL	RPS2	CD59
	GTF2A2	TSC22D1	RARRES1									MCOLN3	ARL5B	CSDC2	ZDBF2	PKP2				AURKA	COX7A2		SDC2	FZD4	IPO11	SEMA6D	PLAT	CACNB2	ABI3BP	CSRP1	RAPGEF4		AVPI1	RAB20	COLEC12	LTA4H	CTSS	LILRB3	LST1	TMSB4X	CTSS	MANBA	MANBA	LUCAT1	GK	OAZ1	CFLAR	RPS8	CD74
	EIF4G2	RPL18	LY6E									MSI2	RP11-329L6.2	KAT2A	SLC47A1	TRABD2A				PHF19	TUBA4A		CSPG4	IGFBP4	GPRC5B	RBP1	LAMA2	CD36	LAMA2	CRYAB	TJP1		APIP	FCGRT	CNDP2	MXD1	C15orf39	TYROBP	TMSB10	RNASET2	HLA-DRA	GPX4	HLA-DRB1	MANBA	NFKBIZ	EEF1B2	HLA-DRB5	ID2	CD80
	SF3B6	ATP5MG	TTC3									CTTN	TSC22D1	TBC1D4	MTCH1	TCIM				CDT1	SRSF2		SPARCL1	CX3CL1	TMEM255B	ALCAM	GSN	PGF	ZFPM2	SORBS2	PTPRK		S100A13	TSPAN4	P4HA1	CEBPD	PECAM1	DUSP1	LYZ	SPP1	LGALS1	GLUL	TEX14	RILPL2	C1orf162	ATP2B1	SAT1	RUNX1	CD84
	EIF3M	RPL6	FSTL1									LONRF2	FAM150B	NR1H4	SORBS2	S1PR3				MXD3	MZT2A		VASN	SMAD6	CTHRC1	BEX1	SOX6	EPHA3	UACA	EBF1	PEAK1		ALAS1	C3AR1	BRI3	HCK	RHOB	FCGR2A	SPINT2	CSTB	PLIN2	ITM2B	IL1B	AC020656.1	SERPINB1	COTL1	RAPGEF1	SIPA1L1	CDC14A
	ATP5E	PPP1R12A	LTBP3									RN7SL396P	MT1H	RARRES2	IDI1	PRUNE2				HMGB2	HMGB2		KCNJ8	ADGRL2	SCN3B	H3F3A	PARD3B	ENPEP	SELENOM	ZFHX3	TNFRSF10D		GCHFR	CCL3L1	PKM	CPPED1	KIAA0513	SERPINA1	BID	AKR1A1	FNIP2	LIMS1	NAMPT	HLA-DMA	SLC11A1	LITAF	ETV6	COTL1	CDC37L1
	CAMTA1	ACTB	COL16A1									ABCB1	CTTN	ECHDC2	CTB-50E14.6	INPP4A				NDC80	SMC4		SGCE	HECW2	ZNF521	COX6A1	SPATA6	ITGA1	PLXDC2	RGS6	SASH1		SVIL	C1orf54	PSAP	SLC43A2	IFITM3	MYO1F	DPYSL2	GPX4	GPX4	INSIG1	CD83	MGAT1	CEBPB	VIM	PPA1	NME2	CDKN1B
	UQCR10	HMGB1	IGF1									ERN1	ATP1B3	RBM39	NAMPT	UBD				HIST1H1B	COX8A		ABCC9	SOX7	PPFIBP1	FGF14	ITGA6	A2M	CRISPLD2	SPARC	ELMO1		TMEM53	TTYH3	ANPEP	BCL2A1	MNDA	IVNS1ABP	LSP1	ARPC1B	SGK1	ELL2	ATOX1	ATP13A3	GABARAP	S100A10	SERPINB9	LGALS1	CEACAM21
	SAP18	RBPMS	GPNMB									CYP11A1	ATP10A	HADHB	HOXA5	NFKBIA				DTYMK	RTF1		TIMP3	PTPRM	GLRB	GATA3	CNKSR3	LDLRAD3	SFRP4	MGST3	ASAP1		CORO2A	SMPDL3A	NPC2	PTPRE	MXD3	APOBEC3A	MNDA	ITGB2	FNDC3B	FNIP2	PLXDC2	GRN	TKT	LGALS1	FNBP1	GSTP1	CFLAR
	UBE2N	NUDT4	CYP1B1									PABPN1	PHF10	PLAGL1	RGS2	HMGN3				NCAPG2	MRPS7		SNHG18	COL4A1	STON2	MAP2	NAV2	COL5A2	TPM2	PHLDA2	CCDC85B		PLA2G16	CD74	TNS3	SPI1	RXRA	RSAD2	KCNK6	GABARAP	DOCK4	MAP3K8	MGAT1	FAM49A	CFD	CD44	FTH1	FTH1	CLDND1
	HNRNPK	RHOB	C3									ZNF275	EWSR1	CD55	PRMT9	HPCAL1				STMN1	TENT5C		MMP11	AFAP1L1	PLSCR4	PTPRN2	GAS7	SARAF	FNDC3B	SELENOW	LMNA		TGM2	CTSC	IL18BP	ACSL1	LYST	MEGF9	JAML	RNASEK	AL078604.4	SIPA1L1	AL078604.4	IL1RN	FAM49A	ID2	UVRAG	ARPC2	CLSTN1
	NDUFB2	RPL10	ELN									SLC40A1	HDAC5	BRE	ESYT2	CLDN5				DNAJC9	ZFP36L2		TNC	PLXNA2	LRP5	PEBP1	HSPG2	CXCR4	PLAC9	CAVIN3	CTNNB1		ACO1	ASAH1	APOE	DUSP6	CPPED1	RIPOR2	HLA-DRB5	ATP6V1F	HLA-DMA	OLR1	RASGEF1B	KMO	CLEC7A	NME2	EEF1A1	RORA	CLTC
	NDUFB3	SH3BGRL	PODN									RN7SKP180	TSPYL2	APOC1	GUK1	TNFAIP2				KIF20B	CKS1B		CAVIN3	APP	FAM174B	SOX5	HSPA12A	CD52	DLC1	MSRB3	CADPS2		PPIC	MPP1	LAMP1	TSPO	C5AR2	S100A6	KLF4	OAZ1	CD74	FMNL2	CCL4L2	FCN1	SPI1	SH3BGRL3	RGS1	RPL4	CMTM6
	SNRPF	C11orf96	SLC44A1									CPEB4	RORA	FAM198B	SLC19A2	PAPPA				DHFR	PTMS		IGFBP2	GJA1	OAF	LUC7L3	ASPA	PTPRC	PARD3	FLNA	ID3		SMIM25	BMP2K	TPP1	BST1	BCL2A1	ABTB1	PTPRE	RGS10	S100A11	BCL2A1	GPR183	NINJ1	FNDC3B	NEAT1	NAP1L1	EEF1G	CMTM7
	EIF5	MFGE8	GPX8									ABCC3	FAM166B	TPCN1	GSTA4	IL2RG				CKS2	GATA3		PDLIM3	CRIP2	LYNX1	NRXN1	IFITM3	SRGN	NAALADL2	CD9	VWF		CYP27A1	CD163	TIMP2	TNFRSF1B	CARD16	LYN	COTL1	ATP6V0C	PLXDC2	LIPA	HLA-DQB1	CEBPB	S100A12	NFKBIA	SRGN	RPL28	CPEB2
	PLIN2	RPS5	RRBP1									PDGFD	DDX5	CYB561A3	CLK1	PEPD				C21orf58	TNFAIP3		EHD2	BCL6B	RAMP2	NREP	RPS19	LMNA	COL5A1	COL4A1	JMJD1C		FOLR3	TPP1	NPL	TNFSF13B	VSIR	CREB5	SERPINB1	SERF2	CST3	CTSS	FNDC3B	SOCS3	ARPC1B	ZEB1	CRIP1	PABPC1	CPSF2
	MORF4L2	CSRP1	DAB2									HDHD3	CLDN1	HLA-G	FLNB	ACHE				PCNA	LSM4		PDGFA	MECOM	RTKN	DST	CLIC4	GNG2	PRSS23	COL6A2	ZNF521		OASL	IL4I1	ATP6V1B2	ANPEP	NAAA	LCP1	AC004687.1	GSTP1	SERF2	CTSZ	GLUL	ICAM1	LIMS1	FYN	ERICH1	FTL	CSF2RB
	SRSF7	HMGN2	TSPAN4									SNORA59B	BTG2	SLC8B1	PPP2R1A	CSF2RB				ECT2	MT-ND2		ECM2	ESM1	SNCG	SRRM4	PPP2R2B	CDC42SE2	COL12A1	THBS1	QKI		ARRDC4	CTSD	VAT1	CLEC4A	TBXAS1	ALOX5AP	ITGAX	PLD3	NFKB1	DMXL2	LYN	CSF2RA	STX11	IL32	MED13L	ACTG1	CSGALNACT1
	PDIA6	RPL18A	CMTM3									RP11-835E18.5	MERTK	CTNNAL1	MTSS1	RASSF4				RACGAP1	ACTG1		ARHGEF17	ADGRF5	SFRP1	MAGI2	RPS27A	SAMSN1	FBN1	TIMP3	PODXL		SLC11A1	TFEC	TTYH3	SLC7A7	MYO1G	ZFP36L1	LGALS9	TSPO	TFRC	ZEB2	NFKB1	STX11	HLA-DRB1	GNG2	NAMPT	NEAT1	CTSA
	EIF2S2	SLC25A6	THY1									ALAS1	MSI2	PEBP1	ELOVL5	TMEM176B				ORC6	MARCKSL1		GUCY1A2	DOCK6	ITGB4	CDK6	RPS15A	STK4	LAPTM4A	NBEAL1	MYO10		ABCG1	HLA-DQA1	SOAT1	ZNF385A	TYROBP	USP10	CD40	CTSC	HLA-DPA1	DAPK1	QKI	TRAF1	S100A10	CEMIP2	TMSB4X	PFN1	CTSC
	MDH1	RPL23A	PRRX1									RPL36	SLC25A37	PEG3	DLG5	DSC2				SPDL1	IL32		PRSS23	DCHS1	IQCA1	DLC1	LAMA4	SLIT3	THBS2	LMOD1	IGFBP5		TREM2	NR1H3	C5AR1	S100A6	CSF1R	IER2	NR4A3	FYN	TSPO	QKI	PLIN2	MMP19	HCK	EML4	RPL15	SRGN	CTTNBP2NL
	CCT4	RPL29	SPARC									MT1G	LMOD1	SF3B1	LARP4	CXCL2				MND1	SNRPF		CFH	CAVIN1	PCAT19	TMOD1	AP1S2	RHOH	EXT1	IGFBP4	RALGAPA2		ITIH5	CD86	RNASE1	MEGF9	ARRB1	CSF2RB	TMSB4X	SDCBP	VAMP8	OAZ1	FNIP2	C1QC	TET2	RBMS3	STK4	IL32	CXCR6
	SNRPB	SELENOM	OLFML3									RN7SL674P	GSTM1	ALAD	SNORD114-3	RARRES2				NCAPD2	MRPL12		CDH6	IGFBP3	NR2F2	LINC00682	RPL18A	HIP1	APOD	RHOB	RBP7		UBASH3B	DNASE2	OLR1	TKT	CLEC7A	SLC11A1	RAB11FIP1	AP2S1	OAZ1	CXCL1	CXCL2	FCGRT	CD68	CCL5	RPS2	BACH2	CYP2R1
	SELK	UBXN1	FKBP10									TPD52L1	SEMA6A	PON2	GALNT2	ICAM1				HMGN2	DUT		KANK2	SPARCL1	GNG12	CACNA2D1	MYO1E	LAPTM5	NR2F2-AS1	PDGFRB	RNASE1		B3GNT7	RBM47	GNS	VSIR	RRAS	IFITM3	APOBR	LGALS1	ATP6V1F	G0S2	ATF3	RNF144B	PLAC8	AUTS2	LITAF	EML4	DAXX
	C8orf59	EIF3L	ITGB5									MT2A	SIAH2	ARHGEF40	SNORD113-3	PLEK				H2AFV	SNRPD1		SLIT3	JCAD	EGFL7	RIMS2	RPL13	PPP2R5C	EPB41L2	PTP4A3	LAMA4		ABHD5	CYBB	SLC43A3	OLR1	CALHM6	MX2	MCOLN2	GLUL	LIMS1	IGSF6	RNASET2	FGD4	CSTA	CNTNAP2	AKAP13	RBMS3	DCP1B
	SSR3	VAMP2	CD99									COL4A3	ZFAND5	CTD-2139B15.2	GATA6	NRIP1				GMNN	UCHL1		TPPP3	HEG1	NMNAT2	MIF	CASC15	CD74	ERRFI1	MEF2C	UTRN		COLEC12	FGL2	NCEH1	RBP7	HRH2	RGS18	SERPINB9	ITM2B	CD63	LRMDA	NINJ1	DMXL2	RBM47	RGS5	GSTP1	JUN	DDHD1
	RBM8A	LHFPL6	2021-09-11									SNTB1	HSPA1B	AKAP9	EWSR1	TSC22D1				KPNA2	TOB1		ENPEP	FAM69B	VWF	AC073050.1	RPS14	PDE4B	IGF1	GSN	PKP4		MOB3B	CTSH	CTSH	FTH1	TYMP	PYGL	MAP3K8	RORA	ARPC1B	RASGEF1B	FMNL2	LRMDA	HLA-DPA1	RBFOX1	SLC25A6	CEMIP2	DERA
	RAB1A	RPLP2	TCF4									SAT2	SNORD104	ABCA1	FNDC4	IQCG				LRR1	HINT1		SERPINH1	TSPAN12	CRACR2B	CCSER1	RPS7	FYN	SAMD4A	MT1E	RASGRF2		PTPMT1	LAIR1	FCGR2A	FCER1G	CSTA	SMIM25	CALHM6	ATP6V0E1	CD83	ATOX1	ITPR2	C1QB	TNFSF13B	NRG1	UBA52	S100A4	DGKE
	SNRPD3	SELENOW	OMD									LAMB2	MOB4	SLC16A9	MOB4	CCND2				TUBA1B	ACP1		KDELR3	TSPAN18	PEAR1	SNHG29	IGFBP5	NBEAL1	PALLD	FN1	DOCK9		EDEM2	CMKLR1	GRN	S100A4	SAT1	SLC2A3	ITGB2-AS1	ACTB	FMNL2	MMP9	FYN	PID1	PLXDC2	STMN2	ALCAM	FYN	DGKH
	EIF3I	ATP5ME	DPT									CTSD	ABCB1	RP11-290F5.2	APEX1	APOC1				NRM	SNRPE		FOXS1	ENG	BACE2	HSPB1	TMEM176B	CD69	APOE	PPP1R12B	COL15A1		DNASE2B	HLA-DRA	FCGR2B	SMIM25	CST3	TRIB1	CHMP1B	ATP6V0B	TXN	HLA-DQB1	GPX4	TEX14	FCGR3A	CCL4	GLS	ZFP36L2	DIAPH1
	OSTC	RPL14	SLIT2									NR5A1	ANO4	SLC37A2	JUNB	LGI2				UBE2S	SNRPB		TINAGL1	ADCY4	SLC45A3	YWHAQ	RPS3A	RPS29	ID3	HES4	AQP1		CCL18	HEXA	GRINA	PILRA	S100A4	NCF4	DYNC1LI1	CCL3	AP2S1	LST1	PHACTR1	HLA-DQA1	PYCARD		PFN1	STAT4	DNAJC3
	SOD1	RPL26	ADD3									RN7SL3	OGT	FDXR	PHLDB2	HLA-DRB1				TACC3	NDUFS6		FKBP10	CD93	UNC5B	CAMTA1	TMSB4X	TIMP3	PLA2G2A	GPC6	EFNB2		TCF7L2	CXCL16	FCER1G	SIGLEC14	TESC	TUBA1A	REL	ARPC3	NAMPT	TEX14	FHIT	ITGAX	ITGB2		NEAT1	CNTNAP2	DNM2
	REEP5	ATP5F1E	GSN									SNORA59A	GBE1	GOLGA8B	ZBTB21	RAB13				PRR11	PSMC5		RCN3	PECAM1	GJA1	MEIS1	RBMS3	LPP	CFH	CSRP2	THSD7A		SCCPDH	IL18BP	SLC2A1	NUP214	STX11	XPO6	BASP1	KMT2E	HLA-DPB1	SERPINB9	RORA	AL078604.4	AP1S2		RPS11	CD69	DPYSL2
	S100A4	RPS10	LTBP2									CLU	DST	GOLGA8A	ATP2A2	AC007952.4				FAM111B	CBX1		NDUFA4L2	GRB10	WFS1	H3F3B	QKI	ZFP36L2	CCN2	A2M	FRMD4B		AGPAT2	AP1B1	FNDC3B	ITGAX	DOCK5	TLE3	TYMP	SIK3	GPR183	CD14	RGS1	HLA-DQB1	NLRP3		LINC01619	RGS5	DUSP16
	PPA1	JAG1	HDLBP									RN7SL128P	NEAT1	SRRM2	DAZAP1	VWA1				H2AFZ	EIF5A		PPIC	ARHGEF15	CDC42EP5	NBEA	NAV3	CREM	STK4	COX7A1	NFIA		PHYH	FCHO2	CTSZ	CFD	RGS19	ITM2B	CLEC7A	ZEB1	TMSB4X	FOSB	MYO9B	CDKN1A	ASAH1		SARAF	CCL5	DUSP4
	ATF4	YBX1	CTGF									FTH1	EIF1	CTTN	CUL4A	DSP				CENPK	PPP1R14B		DDR2	ITGA2	MFAP2	ANK2	RPS23	SYTL3	PDE4B	PGF	ADGRL2		ROGDI	RARRES1	TMEM51	THBS1	ADGRE2	TXNIP	SGK1	GPBP1	NOP10	PLEK	TMSB4X	TNFAIP8	SLC8A1		VIM	RHOH	EIF3A
	DDX3X	RPS9	PAM									KIAA1024	KCNQ1OT1	PLEKHA5	KLF4	SCARA3				GGH	NUCKS1		CAVIN1	FLT4	NNMT	AKAP6	EPB41L2	SH3BGRL3	LAPTM5	COL14A1	CD34		VMO1	AIF1	EGLN3	STX11	OAZ1	EGLN1	NR4A1	H3F3B	MALAT1	HLA-DMB	GADD45B	OAZ1	LAPTM5		EEF1B2	NKG7	EIF4G2
	SAT1	SUMO2	PLD3									DST	RP11-264B14.2	HLA-C	POLR2A	MYO6				TMPO	ISG20		C1S	NOVA2	TFPI	SNHG14	RPL18	CYTOR	GNG2	CD151	NAV3		PLA2G15	AKR1A1	IL1RN	IFI30	CASP1	LILRA5	PGLS	AUTS2	PRDX1	SLC40A1	LMNA	RASGEF1B	ACSL1		RORA	NRG1	ELMO2
	SCARB2	ATP5MD	FBLN5									CAPN2	EGR3	SLC35E2B	TTC3	RELB				TUBB	SMC2		EPS8	ERG	CLDN5	TTC3	USP53	CD63	CD69	CRIP2	TRIO		APOC2	ABHD12	CTSA	ALDH2	RELT	GMFG	PFN1	B2M	TEX14	PAPSS2	LAPTM5	TIMP1	MS4A7		DENND4A	RBFOX1	EMB
	DAZAP2	COX5B	PTK7									PHACTR2	RPL18	GSTK1	MSI2	FKBP1A				HMGB1	SNF8		AKAP12	CASKIN2	SHE	KCND2	RPL10	CNOT6L	ARHGDIB	FRY	CSGALNACT1		SLC27A3	HMOX1	LGALS1	OAZ1	PTPN6	DDX60L	IGSF6	ARID4B	HLA-DRB1	MGAT1	ELL2	INSIG1	FGD4		HMGB1	STMN2	ENTPD1
	LSM3	TNS1	NEAT1									HSPB6	GSTM4	SLC35E2	LIMS1	LRIG1				CCDC34	TSTD1		TMEM98	INSR	CLU	HAND2	TPT1	ZFP36L1	RHOH	PALLD	CLIC4		CXCL16	CAPG	ENO1	ZEB2	S100A11	DENND3	CLEC4A	HLA-B	NFKBIA	HLA-DRB5	MAP3K8	DUSP1	CORO1A		FYN	CCL4	EP300
	UGP2	UQCRB	P4HB									RP11-399K21.12	ETV1	RP11-627G18.3	COBLL1	IRS2				TTF2	MT-ND5		CYR61	COL4A2	TNXB	GNGT1	MARCKS	SMCHD1	SAMSN1	LTBP1	PRCP		ALDH2	HLA-DPA1	CXCL3	LYN	CMTM6	IGF2R	ATG3	SMCHD1	MAP3K8	SDCBP	ARHGAP26	MYO9B	MCTP1		CALM1		EPS15
	MED10	ELOB	PTGIS									RN7SL4P	RPL23A	PRLR	STK19	SYNGR2				LMNB1	YWHAQ		GJC1	MCAM	TMEM54	HMGN2	RPL17	PTPN22	CDC42SE2	FRZB	HECW2		NCEH1	DAPK1	CD163	GPCPD1	LYL1	HIST1H2AC	DAPP1	HLA-A	RNASEK	TET2	GLA	CHMP1B	PILRA		H3F3B		ETV3
	PSME2	PDK4	ADAMTS2									OIP5-AS1	DACH1	MEIS1	ABCC3	DEPP1				WDR76	UQCRH		EFEMP2	SNCG	ELN	AGBL4	RPS12	LTB	CREM	MAP3K20	SPARCL1		ALDH3A2	FTL	RAB7B	RGS2	TCIRG1	EVI2B	ENTPD1	ATP5F1E	RPL23A	ATF6	FOS	CTSD	SOCS3		ZFP36L2		F5
	HSBP1	RPS28	LIMA1									SPTBN1	MT1E	AMHR2	CTB-118N6.3	ERICH1				RPA3	TUBB		FOXC2	SHROOM4	LOX	AC083837.1	ZBTB20	ITGB1	SARAF	JAG1	RAMP3		TRPV2	RGL1	BNIP3	FCGR2A	PYCARD	PTPRC	PLEK	HLA-C	ATP6V0C	KCNMA1	LIMS1	NEAT1	WARS		LGALS1		FAM105B
	CYB5A	CAVIN3	NFIC									KCNQ1OT1	CALN1	IGLL1	HSP90B1	SLC2A6				NUDT1	ROMO1		GUCY1A1	TIMP3	RBP1	SNAP25	RPS4X	RGS1	CXCR4	AKAP12	TANC1		C20orf27	LY96	CCDC88A	ATP2B1-AS1	AC096667.1	CEBPD	CD86	GNG2	ATP6V0B	CSTB	RAPGEF1	PNRC1	CD83		CEMIP2		FAM129A
	SFT2D1	NDUFA13	IGFBP3									NLK	MT1A	AVPR1A	MAT2A	CYP1B1				ATAD2	C12orf75		KIRREL1	DOCK9	SHANK3	PAK3	SOX5	AOAH	CD52	GEM	PCAT19		RHBDD2	CTSA	DAB2	SECTM1	LFNG	LSP1	GDI2	RALGAPA1	SDCBP	RASGRP3	RPL23A	PDE4B	CYBB		PDE4D		FAM134C
	TCEAL9	ID4	LOX									ARHGEF28	LIMCH1	EBP	DFNB31	SELE				HIST1H4C	H2AFZ		OLFML2B	COL15A1	CCDC80	EBF1	FRMD4A	CCL5	SRGN	RPL28	MACF1		LTA4H	HLA-DOA	ATP6V1F	PYCARD	CD300C	OAZ1	CCDC88A	EML4	FYN	CEBPD	LITAF	LITAF	FGL2		EML4		FAM160B1
	LARP7	PHLDA2	PDLIM2									SERF2	RPS18	SNTB1	AL035209.2	IRF8				CENPU	MLLT11		CLEC11A	HTRA1	WWTR1	SLC8A1	CD59	DUSP2	PTPRC	GNG2	ARHGAP31		DTX4	NAGK	PIK3AP1	SERPINB1	LRRK2	GLUL	SULF2	PITPNC1	LITAF	RNASET2	NEAT1	ZFP36	CD14		PRKCH		FAM164A
	ANXA2	NAP1L1	CREB3L1									RN7SL5P	TMEM245	SCPEP1	PABPC4	BTN2A2				DDX39A	NOP56		MCAM	MPZL2	ITGA9	ELAVL2	PTK2	STAT4	PPP2R5C	CDC42SE2	CRIM1		B3GNT5	ATOX1	RAB20	ITGB2	IFITM2	UBE2B	COX5A	PPP2R5C	LAPTM5	ATF3	ZEB1	LPXN	SERP1		MAP1B		FAM184A
	ENO1	ARPC1A	FCGRT									FOSL2	RP11-3P17.5	HLA-B	ABTB2	BMP2K				ANP32E	PFDN2		FRZB	SPNS2	CALCRL	MARCKSL1	RPS3	TNFAIP3	FOS	SARAF	TSHZ2		SCD	PRDX1	NCF2	OGFRL1	ABI3	RARA	RAB32	CNOT6L	RORA	ICAM1	CD63	NUMB	GRN		HSP90AA1		FAM46C
	EIF5A	PPP1CB	PTGFRN									HSPD1	NFIL3	SRGAP2	NFIL3	DAPP1				CENPH	TUBA1A		ADAMTS2	ITGA6	LAMA4	GAPDH	LARGE1	CRIP1	EZR	TMSB10	FKBP1A		CORO1C	PPT1	S100A11	P2RY13	BATF3	PNRC1	OTULINL	ZBTB20	GABARAP	TMEM123	SQSTM1	TMEM123	RILPL2		PITPNC1		FAM49B
	UBE2B	ANAPC16	CKAP4									FBXO9	AC097662.2	COX19	UVRAG	FBXW5				HELLS	MZT2B		LAMC1	SCARF1	ARHGAP29	EYS	IGFBP7	HSPB1	S100A6	CD52	LIMCH1		QSOX1	ADA2	NR1H3	DMXL2	PTGIR	CPPED1	KDM6B	CRIP1	ANXA2	C5AR1	ARPC1B	TNFAIP3	DMXL2		PPP2R5C		FAM53B
	ILF2	SPARCL1	TMED3									HBA2	NAP1L1	FDX1	NR4A3	PGF				CKAP2	YPEL5		LAMA4	IFI27	AFAP1L1	PCLO	RPL11	PFN1	STAT4	FYN	CALD1		HNMT	HLA-DPB1	PLD3	THEMIS2	AP2A1	TLR2	FAM49B	NME2	VIM	IL18	GRB2	WTAP	CARD16		STMN1		FANK1
	SFPQ	EIF4A1	MMP23B									SMAD2	ZNF711	RP11-334C17.5	JAZF1	GNAL				USP1	PA2G4		SSPN	VEGFC	EFNA5	CKB	CTNNA1	FOS	FYN	CXCR4	VAMP5		LGALS3BP	TIMP2	PTAFR	ATF3	PLAUR	FOS	PIM3	PDE4D	RGS1	CFLAR	CD52	GADD45B	C9orf72		RBMS3		FAR2
	RPL34	PDGFRB	INHBA									CTNNAL1	ABCB4	PAPSS2	TIPARP	ISOC1				FEN1	COX6C		DCBLD2	TJP1	ERG	SOX11	RPL13A	CCL4	ZFP36L1	SRGN	ARHGEF12		ALOX5AP	MMP9	SPI1	S100A11	KLF4	NADK	C1orf162	BACH2	QKI	NINJ1	NFKBIA	FOSB	PRELID1		FOS		FAS
	SERPINH1	ARL6IP4	MDK									RN7SKP291	FSTL1	HMGN3	IFRD1	CLPTM1				CCDC167	HNRNPAB		TBX2	CAV2	RAI14	HSPA1B	RPS13	NKG7	SYTL3	CD74	CACNA1C		OPN3	KCTD12	FNIP2	WARS	LTA4H	CDKN2D	TNFRSF10B	FOXP1	ELL2	KMO	RPS27	RORA	CD37		CD69		FBXO18
	DNAJB1	RPL12	SPON1									TPM2	HSPA1A	PABPN1	CTD-2311M21.3	RSRP1				RAD51AP1	C19orf53		CNN3	CLEC3B	CAV1	ISL1	RPL6	BTG1	ZNF331	PTPRC	ARHGAP26		CDCP1	SCPEP1	DMXL2	OSM	SMCO4	PDLIM7	WDFY4	CEMIP2	RPS27	SNX9	RPS3	GPX4	BID		S100A4		FBXW7
	PGK1	UBA2	AHNAK									MT1X	FGF12	FBN2	MLXIPL	ROBO1				TMEM106C	STRAP		TFPI	LIFR	GNG11	YWHAE	S100A6	HLA-DRA	ARHGAP15	LBH	CCL14		ABCG2	PLAU	OTOA	SH3BGRL3	MBD2	ARPC5	ARPC2	CDC42SE2	SQSTM1	HMOX1	PPP1R15A	PLIN2	FGR				FLI1
	GNG12	COX6A1	LGALS3BP									HBA1	RP3-445N2.1	B2M	AGAP3	AARD				ALYREF	PHB		DLC1	EMP2	SOX18	KIF5C	RPS16	GNLY	CNOT6L	SH3BGRL3	GNAQ		SNX10	CCL18	ASAH1	KCTD12	NAMPT	PTPRE	CFL1	RHOH	GSTP1	CFD	ZEB2	DUSP2	CLEC12A				FLJ45248
	SRGN	RPL15	FGFR1									NRCAM	PLAGL1	HLA-F	C2CD2	JUN				SKA2	CREM		LAMB1	HEY1	SPHK1	GPR137C	RPL19	CNTNAP2	PITPNC1	SAMSN1	SPRY1		FLVCR2	LINC00996	VIM	VEGFA	MYD88	FLOT2	NFKBID	RNF19A	NME2	CEBPB	RNASEK	APOE	RPS9				FLNA
	FUNDC2	ST13	ANKH									RN7SKP133	RPL8	MYL9	RP11-373D23.2	GP1BA				FBXO5	RAN		ADGRA2	EMP1	LINC01197	ICA1	RPS18		TNFAIP3	LAPTM5	ARHGEF3		NCLN	IGF1	NDRG1	SOD2	HK3	PLEK	IL1R2	JUNB	CYBA	BLVRB	RPSA	COTL1	VSIR				FNBP1
	G3BP1	SLC25A3	FAM114A1									RN7SKP173	ATP13A3	RAPGEF4	GLUD1	PDLIM4				KNSTRN	PCNA		SELENOM	PTPRG	NT5E	MARCKS	VIM		PTPN22	CDKN1A	CD93		FDX1	FCER1G	ATP6AP1	MAFB	SCIMP	CD55	P2RY13	BTG1	ZEB1	PLAU	FOSB	SDCBP	TNFRSF1B				FOXN3
	SOX4	ATP5PO	RHOBTB3									TAX1BP1	MEF2C	SNORD3C	C18orf8	SIL1				BCL2L12	APOBEC3G		ITGA1	EPHB4	CD34	CBX1	FAU		RGS1	STK4	SVIL		MS4A4A	HLA-DRB1	CLIP4	CXCL8	ZEB2	GNAI2	CMTM6	CD52	AUTS2	LY96	CSTB	ZEB1	DENND5A				FOXP3
	SSR4	RPL9	RUNX1T1									MCF2	RHOBTB3	GRAMD1B	SCAP	DUSP2				DUT	LSM3		FILIP1L	NRN1	CDH5	CTNND2	APP		LTB	S100A4	PTPRE		FN1	AKR1B1	SCARB2	TRIB1	CEBPB	ADAM8	PSME2	PRKCH	GNG2	SDS	ZNF331	GABARAP	GMFG				FUT8
	LITAF	RPL35	BOC									EPHX1	NTM	SNORD3A	CXorf40B	SARAF				SAC3D1	TMA7		DKK3	UNC5B	MYH10	ACTG1	RPL9		AOAH	STK17B	TTC28		MGST1	SGK1	BNIP3L	METRNL	RGS18	PTEN	GRSF1	CD69	NEAT1	MS4A4A	SARAF	BIRC3	TNFSF10				FYCO1
	CREG1	ANP32B	TMEM119									SNRNP70	SNAP25	ABCB1	PRPF8	SLC2A1				ANP32B	MT-ND3		RBPMS	ACKR3	MTUS1	DTNA	RPL28		PFN1	ARHGDIB	KDR		AKR1C3	TNFSF13B	CCL3	LRP1	RNASET2	BRI3	GLIPR1	STAT4	RPL21	AL078604.4	PITPNC1	ELL2	GLUL				GABARAPL2
	SQSTM1	FABP5	CALU									MEIS1	YBX3	MSMO1	CXorf40A	PAPLN				RUVBL2	ITM2C		FHL2	NPR1	UBTD1	ZNF704	RPLP1		SMCHD1	TACC1	PICALM		SERPINA1	LY86	SLC15A3	IER3	SIDT2	ACTB	RGS2	SYTL3	SARAF	RILPL2	GNG2	RGS2	RPL3				GATA3
	PET100	ATP5MPL	FAM198B									RPS29	DFNB31	SREBF1	GTPBP4	CDC42EP4				KIF22	SEC11C		MSRB3	FGD5	ACKR3	PHACTR1	RPLP2		CD44	ZFP36L1	SLC12A2		GLIPR2	RAB42	GSTO1	PSAP	TIMP1	LAPTM5	EIF3M	RBMS3	H3F3B	PHACTR1	SRGN	FYN	ZEB1				GBF1
	NDUFA6	PHLDA1	ANGPTL2									RP5-821D11.7	PDP1	RNPC3	MT1E	LPAR1				CDKN2C	MANF		GUCY1B1	LAMA4	LYVE1	MACROD2	ANXA2		DUSP2	RHOH	ADGRF5		DECR1	PTAFR	VCAN	AC015912.3	CYBB	STXBP2	CD72	SLC2A3	SH3BGRL3	TMSB4X	RGS2	CCL20	RORA				GIT2
	PSMA3	PTMS	CNN2									HSPB1	SPTBN1	CFLAR	DUSP16	ACTN1				NUCKS1	DCTN3		IGFBP4	ARAP3	PTPRB	ZNF428	MACROD2		RPS29	CD63	LPP		MS4A7	GLUL	PLXDC2	PTGS2	KDM1B	P2RY13	MAP3K13	IL32	PPP2R5C	DAB2	CNOT6L	ARPC1B	TMSB10				GK
	C14orf166	NACA	FRMD6									COMMD6	NRCAM	CTSA	NGLY1	ADGRG2				RRM1	SSR4		RARRES2	ID3	AKAP12	RIMBP2	APOE		B2M	PDE4B	PREX2		OSBPL11	ALDH1A1	CD36	AQP9	MS4A4A	ISG15	HNRNPAB	ZFP36L2	SMCHD1	TFRC	ID2	CYBA	CCL3				GLCCI1
	SNRPE	SELENOK	TNXB									C10orf11	PDE2A	PSD3	SH3BP5	IER2				LSM5	PSME1		CAMK2N1	PDGFB	CAV2	PRPH	RPL30		NFATC2	CD44	EZR		GAA	CST3	SGK1	FCGR1A	ITGAL	LY96	PPT1	LTB	CEMIP2	LGALS3	ITM2B	SAMSN1	AUTS2				GLIPR1
	MRPL36	RPL5	PMP22									ASPH	RPS8	GBP2	EEF2K	CXCR4				WDR34	PARP1		ECM1	RNASE1	NFIB	CHRM2	RDX		CD74	ARHGAP15	STK4		THBD	CSF2RA	ACP2	ARRB2	MAFB	UBN1	MARCKSL1	CCL5	CD69	FCGR2A	PDE4D	AUTS2	ARPC3				GLIPR2
	FTH1	PNRC1	PALLD									VAPA	KLHDC8A	SREBF2	ZBED1	MDK				TUBB4B	SNU13		RNF152	SHE	PODXL	HMGB1	S100A10		HLA-B	PPP2R5C	H3F3B		ANXA4	CCL4L2	SLC7A7	EFHD2	FPR2	VSIR	GNA15	CREM	ZBTB20	NFKBIZ	IL32	ID2	CLIC1				GNG2
	PRDX4	RPL22	GRN									RPS19	PDZRN3	RP11-713M15.1	ZNF503	FAM151A				CDCA7	ATP5PF		PXDN	PON2	NXN	FRMD5	RPS5		NEAT1	CD69	PTPN22		ALDH1A1	DMXL2	ATP6V1A	MCL1	NUP214	NABP1	ETV3	CXCR4	IL32	MYO9B	RAB7A	SLC25A6	DPYD				GPR137B
	YWHAZ	ATP5PF	C4orf48									TMSB4Y	CD9	HLA-E	MALAT1	RFTN1				VRK1	SLIRP		PGF	SPARC	ARHGAP23	EXOC4	RPSA		CCL5	PPP1R12A	AOAH		GCA	MRC1	PLPP3	MS4A7	ARRB2	SMAP2	DSE	CNTNAP2	CNOT6L	ZFAND5	BACH2	IL32	PNRC1				GPR19
	TPI1	KTN1	FKBP9									BSG	WBP1L	CD46	FKBP1A	NXPE3				CARHSP1	MT-ND6		CYGB	CNN3	YAP1	RBFOX2	RPL23A		ATP1B3	TNFAIP3	RPL39		TMEM251	LAMP1	RAB42	PLEK	S100A6	ICAM3	MS4A6A	RBFOX1	RHOH	CSF2RA	CRIP1	LGALS1	SERF2				GPR55
	RAB18	COL4A2	GOLIM4									KCTD3	HOTAIRM1	ANKRA2	ZBTB38	NFKBIE				NASP	CCT2		EBF1	TNS2	LDB2	GABARAP	SPTBN1		HLA-C	CYBA	RPS27		IFIT3	TCN2	PLTP	HRH2	FRAT2	VASP	BLOC1S6	RGS5	PITPNC1	LPXN	NR4A2	CBLB	ISG15				GPRIN3
	FKBP7	RPL7A	PTGDS									ITGA1	RP11-1113L8.1	CYP2W1	CD46	HAPLN3				C12orf75	H1FX		PLS3	SERPINH1	THSD1	SCN9A	RPL27A		HLA-A	SYTL3	DUSP2		PLBD1	CPM	ITGAX	SAT1	ITGAX	ALOX5	TAP2	NRG1	BACH2	C15orf48	KLF6	CCL4	MT2A				GTDC1
	NDUFB6	BST2	BNC2									RPLP2	TSPAN13	DMPK	AKR1B1	LRRFIP2				TUBA1C	ATP5MC1		EDIL3	ITGA5	KLHL3	DCLK1	PTPRC		BTG1	FNBP1	RPSA		COA6	MERTK	NPC1	SGK1	DUSP1	IFRD1	SUB1	PTPRC	PTPN22	CREG1	SMCHD1	GNG2	PPP1R15A				HDAC9
	LAMTOR5	SMDT1	RCN1									POR	LEF1	ST5	MT1A	TREML1				MCM3	JUN		COX4I2	BMPR2	S100A13	CIRBP	RPL15		JUN	RPSA	CELF2		NCF2	MGST2	ANXA2	CD44	PLXNB2	PELI1	SAMHD1	STMN2	LTB	SPP1	LGALS1	PPP2R5C	PDE4B				HERPUD1
	CNIH1	SEM1	IGFBP6									RPS28	CTNNAL1	SNORD3B-1	SOGA1	TNFSF10				CRIP1	SERBP1		CERCAM	TSPAN9	FMOD	GNG3	RPS24		CCL4	JUN	OAZ1		C1QC	CUL9	SQOR	ODF3B	FTH1	RTN3	ATP5F1E		CDC42SE2	RAB20	SYTL3	RGS1	ATP5F1E				HERPUD2
	PRDX3	CCNI	SDF4									RPS2	ABHD2	SCD	SEMA3B	CYBA				CDC25B	RANBP1		COX7A1	AGRN	TIMP3	SGIP1	RPL27		NKG7	EML4	RGS1		MIIP	EBI3	ITGAM	KLF10	CD300LF	NUP214	CPPED1		RBMS3	RORA	TXN	RNF19A	RPSA				HLA-DMA
	GNG5	CHURC1	VAT1									GJA1	VIM	TXNRD1	RPS24	TLCD1				CDKN2A	NASP		GJA4	SEMA6A	ADIRF	GTF2I	RPL29		HLA-DPB1	RGS1	SYTL3		SLCO2B1	PLXNC1	OSCAR	CASP1	SLC43A2	IL17RA	PHACTR1		CCL5	FYN	RPS26	RBMS3	NFKB1				HLA-DPA1
	TXNDC17	FILIP1L	GLT8D2									RN7SKP37	MRPL33	STK19	TLE1	MSC				PTMA	SNRPD2		LAMB2	MYO10	MFAP4	PHF14	CLU		HLA-DRA	STAT4	STAT4		GLRX2	SYNGR2	BCKDK	LCP1	CSK	CNN2	PTRHD1		RPS29	NR4A2	AUTS2	BTG1	PFN1				HLA-DPB1
	ATP5C1	ACTN4	DPP7									USP48	RP11-835E18.5	RP11-597D13.9	MAPK4	UBE2S				NCAPD3	SRSF7		OLFML3	SPRY4	ABI3BP	GPATCH8	RPS2		STMN1	CNOT6L	CD69		ACP5	GAL3ST4	LGMN	C9orf72	RHOC	MARCKS	LAP3		CRIP1	CYBA	CD69	YBX1	DUSP2				HNRPLL
	SEPW1	ITGB1	PLTP									RPL34	RPL34	MTA3	RP11-909M7.3	ARL4C				SIVA1	CD52		FBLN1	PPFIBP1	BCAR1	HDAC2	RPS6		STMN2	PRKCH	RPL21		DDX60L	PDE6G	EIF4EBP1	PLSCR1	TKT	HLA-B	ADAM19		SYTL3	TNFAIP3	RHOH	CNOT6L	IL32				HPGD
	SNRPD2	LPP	SH3D19									MT1B	RAB38	NBPF1	PRKAR2B	ZFP36L2				RAD21	SEC61G		FHL1	MYO6	MATN2	NUCKS1	LGALS1			PTPN22	RHOH		CD9	CLEC7A	ATF5	ACTB	PRKACA	PHC2	TPM3		EML4	ZEB1	CCL4	CEMIP2	HLA-B				HS3ST3B1
	CCNL1	EIF3E	PSAP									PHF10	IQGAP2	FDFT1	FN3K	CDH2				RAN	ID2		PLEKHH3	ADAM15	HYAL2	ANAPC11	UBA52			CALM2	SAMSN1		ATP1B1	SERPINF1	H2AFY	AOAH	VASP	SEC14L1	PTP4A2		CD52	ZFP36	LTB	BACH2	CBLB				IKBKE
	UBE2A	COL4A1	CRABP2									BDH2	NCAM1	ACSF2	DHCR7	B2M				CBX5	SDF2L1		CTSK	PLPP1	ZNF385D	MARCH11	ANK3			AOAH	RPS29		RETREG1	TGFBI	RRAGD	MARCH1	DUSP6	CFLAR	IFNGR1		ZFP36L2	LAPTM5	RBMS3	SARAF	FYN				IL10RA
	TMEM167A	TOB1	KDELR2									ZNF431	RPL21	PDGFD	PER1	NRG2				MCM7	RPA3		CAV1	MAGI1	FZD6	SPOCK1	SRGN			LTB	ZNF331		GLRX	SPI1	VEGFA	DSE	ARPC3	ARHGAP9	PSTPIP2		CNTNAP2	SLC38A1	CDC42SE2	PTPN22	CD44				IL12RB2
	CYBRD1	SERPINB6	FAM3C									PLD1	NACA2	CTSD	FILIP1L	AC009041.2				ATAD5	ODC1		MEG3	PLPP3	OLFM1	DOCK4	RPS8			FOSB	ARHGAP15		COPRS	TBXAS1	SOD2	RXRA	BRI3	SHKBP1	DUSP5		RBFOX1	SQSTM1	RPS29	CDC42SE2	CAMK4				IL18BP
	CCT5	EIF3K	IGFBP4									CHCHD2	VPS37B	IGKV1-5	FAM166B	TMEM123				RFC4	EIF1AX		GEM	RHOJ	LAPTM4B	TLN2	RPL26			SMCHD1	SARAF		PDLIM1	RAB32	ARL8B	FGD4	VMO1	RAB11FIP1	VASP		RGS5	ARPC1B	CEMIP2	LTB	VIM				IL18R1
	OLFML3	COX8A	LMAN1									DDX5	DAB2	GOLGA8F	HSPA9	HES6				MZT2B	CCND2		CRISPLD2	SPTBN1	HSPG2	KCNH1	ARHGDIB			ACTB	CD44		SGMS2	STAB1	LACTB	EVI2B	ZFAND5	EFHD2	MOB1A		PTPRC	ZNF331	S100A4	PITPNC1	RBMS3				IL1R1
	NUPR1	BTF3	TIMP3									RPL3	MIR22HG	PLBD2	GSTM2	COL4A4				CKAP5	SRSF9		OLFML2A	LAMB2	FILIP1	HIST1H4C	MDK			IL32	S100A4		SLC49A3	NAIP	TNS1	APLP2	EMP3	LAMTOR4	UCHL3		STMN2	DUSP2	CCL5	EML4	BACH2				IL2RB
	ATP5A1	NOP53	LINC00657									GOLGA8B	SRSF3	GPAM	DDX21	SOCS1				TUBA4A	HMGA1		NID1	A2M	NINL	CD96	CXCR4			BACH2	SRGN		SMCO4	GNPDA1	HAVCR2	NR4A1	BTK	PLAUR	VSIR			LGALS1	ZFP36L2	MAP1B	FOS				IL2RG
	MRPL33	RPL37A	COPZ2									MGARP	RP11-264B14.1	TNS2	GALC	IL3RA				CALM3	HIST1H1C		LOXL2	NUAK1	MAGI1	CELF2	POLR2F			ZFP36L2	CXCR4		HDDC2	GRINA	BCAP31	IL17RA	CYSLTR1	KDM6B	SLC25A5			ID2	CNTNAP2	RGS5	EML4				IL32
	PFDN2	ATP5F1B	ZFP36L2									ST3GAL5	ZNF836	U2AF1L4	SIRT1	IL32				HSPB11	XRCC5		INAFM1	SYNPO	MEDAG	RPS26	MAP4			JUNB	CD52		STAC3	ATP6AP1	LAPTM5	SMCO4	FPR1	RASSF3	C1orf54			CRIP1		CCL5	RHOH				IL6R
	GSTO1	EIF4A2	KDELR3									SF3B1	NRK	RORA	PDP1	PARK7				PPIA	TERF2IP		AC245595.1	ACE	PROCR	RPLP2	CST3			DUSP2	PTPRC		POR	CFD	LRP1	TET2	ARHGAP27	UBE2D1	SYNGR2			FOS		RHOH	EBF1				IL7
	RPS27L	TGFB1I1	RAB31									ATP5B	PPP2R1A	IGKV1-39	TGFBR3	PDLIM1				ZDHHC12	LMAN1		JAG1	ADAMTS9	PON2	LINC00513	PTMA			CCL5	LTB		ADGRE1	A2M	CCL18	IGSF6	METRNL	CLEC4E	TNFAIP2			GNG2		MEG3	STMN1				INPP5D
	CCT2	ATP5PD	CPXM1									RAPGEF4	FGFR2	IGKV1-12	PRR26	SELENOM				AL441992.1	SUB1		GPX8	JAM3	ELK3	CLEC2B	EEF1B2			HLA-DRB1	BTG1		DPH3	CEBPA	ADAM9	TIMP1	EVI2B	CAP1	EEF1B2			AUTS2		TUBA1A	CEMIP2				IQGAP1
	S100A6	ATP5F1D	JTB									ABO	RPL7A	ZNF431	LARP4B	RCN1				PFN1	CRELD2		PALLD	CRIM1	SELENON	ZC3HAV1	RPL14			NEAT1	CCL5		COMT	SAT1	BCL2A1	FOSL2	NAPRT	CMTM6	MYD88			IL32		NRG1	MAP1B				IQGAP2
	HIF1A	RPS15	S100A16									SRSF6	EEF2	IGKV1D-39	RAP1GAP	C5orf15				RANBP1	TMEM258		TIMP1	FKBP9	FGFR1	PPP1R16B	RPL8			CREM	CREM		ENPP4	CTSS	SDC4	MYD88	RNF144B	LYST	BCL2A1			CAMK4		CNTNAP2	CDC42SE2				IRAK3
	FSTL1	ZFHX3	VEGFB									DHCR24	SACS	SNORD3B-2	GNL3	TNFRSF1B				SNRPB	PPIB		IGFBP6	PTPN14	PCSK6	KLF6	CD52			HLA-DPB1	CCL4		ARHGAP18	TYROBP	DRAM1	H3F3A	UNC119	VMP1	AIF1			CD52		STMN1	CCL5				ITGB1
	PSENEN	ATP5MC3	IL32									DPYD	PDK4	RP11-717F1.2	PHF10	SQLE				COX8A	LEPROTL1		ELN	IL3RA	KRT18	RPL30	CTNNA3			CCL4	ZFP36L2		FIG4	SLC7A8	SERPINA1	EMILIN2	FAM45A	FMNL1	SCIMP			YBX1		RBFOX1	RGS5				JAK1
	CNIH4	NDUFB7	NFIX									CNTN6	ITGA1	HLA-A	CTNNA1	ZNF267				CFL1	SPCS2		YAP1	PCDH1	CEACAM1	FXYD5	ADGRL3			ZFP36	NKG7		TFRC	CD63	ATP13A3	LAPTM5	ATG3	FBXL5	MRPL23			PPP2R5C		STMN2	B2M				JAKMIP1
	HNRNPA2B1	STOM	VKORC1									ERI1	AC005062.2	IGKV1-6	C9orf72	RNF207				SMC3	HSPE1		IGFBP5	LIMS2	A4GALT	MT2A	RPL7A			NDUFA4	CRIP1		SNX2	BLVRA	LYZ	RNF149	TNFSF10	TALDO1	NAGK			CNOT6L		CD52	STMN2				JAZF1
	TCP1	TRIR	CD248									LDHB	CTD-2192J16.22	PDK4	DXO	EHD1				ACAT2			ADGRF5	TGM2	LRP6	TRAC	RPL31			HLA-DRA	CNTNAP2		SLC31A2	LAMP2	POR	KYNU	PRELID1	CLEC7A	RNASE6			RNF19A			CNTNAP2				KAT2B
	HNRNPH3	PNISR	CTSF									ABCA8	RPL19	ZMYM3	CCNL1	TMEM37				COX17			PARVA	PXDN	KRT8	MAML2	RPL41			STMN1			TP53I3	GNS	LILRB3	RNF130	CD55	NINJ1	CTNNBL1			SMCHD1			RBFOX1				KDM5B
	ATP6V0E1	SBDS	TMEM98									GRSF1	PEBP1	GRB14	ZNF275	ABHD17C				HDGF			FBLIM1	PIK3R3	SHC1	ISG15	PSAP			NKG7			FUOM	SIRPA	CD300A	IL1RN	P2RY13	HLA-E	STX11			BACH2			NRG1				KIAA0040
	SAR1A	EBF1	OGN									SMIM4	CTB-50E14.6	RPS26	CD55	SLC9A9				CBX3			MYO1B	NRP1	MEGF6	CLEC2D	RPL39			RPS29			C1QB	CLEC4E	SDCBP	TNFAIP2	EHBP1L1	ITGAX	GCA			PDE4D			LTB				KIAA0368
	ATP5G3	RPS27A	F2R									GRB14	CAAP1	KIAA1522	SNORD113-2	DNPH1				MAGOHB			CAV2	TSPAN7	AL022323.4	RPS6	PTEN			HLA-B			TMEM38B	HLA-DQB1	S100A10	CDKN1A	RASGEF1B	SSH2	C12orf45			RBMS3							KIF5B
	PLSCR1	PFN1	ECM1									FSTL1	CCNL1	ARHGAP17	ADAMTS9	CALHM6				RNASEH2B			CSRP2	NCKAP1	CALD1	TGFB1	GRIK2			CNTNAP2			HLA-DRB5	ICAM1	DUSP3	H2AFY	PTP4A2	PREX1	PRMT9			ATP1B3							KIN
	TAGLN2	PDLIM1	PRELP									BCO2	NDEL1	TNXB	FKBP1C	PNISR				DEK			C9orf3	CDH13	HRCT1	TRBC2	CDC42SE2			NRG1			TTC39B	MAF	CD86	KDM6B	RAB24	ACTN1	AOAH			JUNB							KLHL2
	PDCD5	HLA-A	MPZL1									PRDX3	EML4	PORCN	SYAP1	NFKBIZ				MRPL51			NEXN	TMEM204	JUP	SKAP1	RACK1			MTRNR2L12			PILRA	SEMA4A	RBM47	BACH1	GRK3	MAP3K2	ARPC3			SARAF							LAMP2
	LAMP2	CPE	MTDH									RORA	RPL3	RNF213	CYP17A1	EMB				NSD2			TNFAIP6	CMTM8	TSPAN5	RPL12	ZNF331			RBFOX1			SPNS1	SIGLEC10	MCRIP2	SAMHD1	PIK3AP1	ABHD5	ATP1B1			CEMIP2							LANCL2
	COPS8	EIF3G	DDR2									LAPTM4A	RPS24	FAM166B	SNORD114-2	IL27RA				PPIH			CTTN	TFPI	SGCE	GADD45B	IMMP2L			STMN2			SERPING1	NINJ1	KIAA0930	PLXDC2	METTL7A	HIF1A	PTGER4			PTPN22							LAPTM5
	NUCB2	RPS3A	C1R									HBB	FDXR	IGKV1D-8	TMEM120B	RAI14				GAPDH			GSTM3	AFDN	MDFI	RPS9	RPL5			SAT1			CPE	LINC01857	MFSD1	ETS2	CHST2	ARRB2	NDUFS8			PITPNC1							LAYN
	IGKC	ROCK1	SVEP1									HMGN3	HIP1R	MICALL2	EPOR	PDLIM3				DBF4			MYH11	LAMA5	ACKR4	ADGRE5	RPS9			GNLY			NUPR1	RENBP	CD14	SERP1	IRAK3	ZFP36	CEBPD			LTB							LIMA1
	GSTP1	RBP1	MAGED1									NFAT5	ELL2	PHF21A	ADCK5	DERL1				AC084033.3			COPZ2	PDLIM1	MYZAP	PNRC1	RPS27						C1orf162	MCOLN1	RAB31	CEBPB	TSPO	ARHGAP26	TCTN3			CDC42SE2							LPXN
	NPC2	DEK	TMEM45A									REPIN1	RP11-3P17.4	GOLGA8G	FSTL1	SLFN5				CDK2AP2			CHN1	CALD1	PCDH12	RPL15	RPS17						IL1RN	CD81	MRC1	SH3BP2	ASAH1	CYSTM1	ARPC1B			CD69							LSP1
	RPL22L1	NDUFB8	LAMB1									ATR	WDR63	SNORD14A	HOTAIRM1	PSME2				DNMT1			HTRA1	LIMCH1	GPR146	FYB1	RPL34						SORT1	IFNGR2	TCIRG1	GLIPR1	AL139246.5	TXN	AREG			EML4							MADD
	SLC3A2	RPS25	CASC4									COL4A4	HNRNPA3	TMEM144	RP1-266L20.2	NFE2L3				ATP5IF1			CRIP2	JUP	LIMCH1	CYTIP	SH3BGRL3						TFPT	NRP2	GRB2	FOSB	ATP2B1-AS1	GPSM3	UBA52			MAP1B							MAF
	PABPC1	N4BP2L2	GLG1									RBM47	VDR	CAPN2	CTB-89H12.4	PYCARD				IDH2			KRT18	MMP2	TSPAN18	TYROBP	FNBP1						CARS2	AXL	GPI	RIPK2	AP1S2	CDC42EP3	SLAMF8			CCL5							MAN1A2
	MCL1	MYL6	GLT8D1									CDH2	RND3	ARNTL	CSNK1A1	FADS1				LSM4			PMEPA1	ANGPTL2	IGFBP4	LITAF	DNM3						HCAR3	ATP6V1B2	SDSL	GK	SERP1	UBE2D3	UCP2			TUBA1A							MAN2B1
	ATP5B	SYF2	ARL6IP5									LSP1	NFATC4	FLCN	HIP1R	KRT18				BOLA3			NEURL1B	TMEM88	ITGA6	PABPC1	SAMSN1						SPI1	SLC38A6	TFRC	CCR1	ARPC5	IRF1	RGS1			RHOH							MAP3K5
	DBI	CD151	CLMP									CTSA	NR5A1	IGKV1D-12	TNXB	C1RL-AS1				FAM111A			FAM114A1	CDC42EP5	CAVIN1	ARPC1B	RPL32						MX1	MSR1	ENO2	TBXAS1	ADA	CSRNP1	HCLS1			CNTNAP2							MAP4
	NDUFB1	BTG2	PTTG1IP									SERINC5	ERI1	NUPR1	LATS2	PDIA6				SLC9A3R1			ITGB1	PKP4	MIR99AHG	CD37	RPS15						RGCC	LGALS3	P4HB	CNPY3	CYTIP	CYTH4	NMI			S100A6							MAP4K1
	SNHG8	NDUFB10	MYH10									LL22NC03-2H8.5	SCD5	RP11-806O11.1	GEM	LTBP1				MZT1			FERMT2	IFITM3	C2CD4B	IFI16	RPLP0						CD300C	IDH1	FKBP15	RAB31	DEDD2	TNFSF13B	PEA15			RGS5							MBD2
	UAP1	CAVIN1	SPATS2L									CLDN1	ASB4	GJA1	ECE1	PLA2R1				HAUS1			ADIRF	MTUS1	CPXM2	HLA-DPA1	MT2A						UPP1	UNC93B1	AGAP3	HLA-DRA	PTP4A3	ACAP2	DUSP4			S100A4							MED13
	S100A16	HNRNPA3	KCNQ1OT1									FANCL	PRKD3	ITSN2	ZNF571	ITGB4				HNRNPA2B1			ID3	MGP	TSPAN7	OAZ1	CRIP1						FCGR3A	SIGLEC7	ADAM8	IRS2	RAB8A	PLXNC1	H2AFY			RBFOX1							MED15
	WTAP	RPL4	PPFIBP1									ARHGEF40	SF3B1	KCTD3	THAP2	FILIP1L				JPT1			TNFRSF12A	S100A13	CNN3	BIRC3	RPS25						MCOLN1	PILRA	MGLL	SERPINB9	FGD2	TNFAIP2	RAB29			MEG3							MEF2D
	MRPL18	EHD2	PHLDA3									SS18	PNRC1	RAP1GAP	WDR45B	FADS2				MAD2L2			LGALS3BP	F2R	EMID1	RPL13	RPS21						AXL	MMP14	ABHD2	BRI3	CD86	USP15	ARL5B			NRG1							MEOX1
	UBE2D3	MARCKSL1	MYDGF									FGFR1OP2	LRRC58	HMBOX1	MT1H	LIFR				ACTB			SERPING1	RAI14	EDNRB	RPL27A	ITGB1						SIGLEC1	SLC7A7	RAB1A	CYBA	SOD2	NOP10	LCP1			GNLY							MIB1
	CD63	RPS6	STAT2									GLS	PTMA	NR0B1	RBM3	SOX4				YEATS4			ADAMTS1	CD59	VPS35L	KLRB1	RPL4						LRP1	LACC1	C1QC	YBX3	LGALS9	MX1	APEX1			STMN2							MICAL2
	MYL12B	C12orf57	PBX1									HIBCH	SLC25A6	NEIL1	MIDN	UQCRC2				HPRT1			LRRC32	COX7A1	ALPK3	S100A10	STK17B						IFI6	GLA	RALA	CSF1R	H3F3A	C4orf3	H3F3A			PTPRC							MOBKL1A
	MIR4435-2HG	IGFBP5	VGLL4									NUDT4	B4GALNT3	MED25	SDC4	TOM1L1				HMGA1			PLAT	PLXND1	TPBG	FNBP1	EEF1G						DOK2	SLC29A3	TUBA1C	ATP13A3	SPN	JMJD1C	NANS										MRPS12
	SNRPD1	COX7A1	WSB1									RPS8	ANXA5	NPEPPS	NFKBIA	IFNGR1				HMGN1			PMP22	PLK2	EXOC3L1	CD3D	RPL36A						CITED2	FCGR2A	NINJ1	ITGAM	RGS2	SLA	SNRPF										MSL2
	SERF2	EIF3H	CYBA									TFPI2	UBR4	IGLJ3	NR4A1	SEMA6A				SLBP			BMP1	TSPAN15	RAMP3	RPS4X	RHOH						SEPT11	AOAH	LIMS1	NAIP	NFKBIZ	BACH1	ARF6										MYH9
	PRNP	JUNB	SEC31A									PKM	THRAP3	ASPH	SNORD114-29	NPC2				NUP37			RGS16	CAVIN3	PLA2G4C	RPL21	ZEB2						RASAL2	DRAM2	MFSD12	RASGEF1B	RNH1	MAP4K4	AP1S2										MYL6
	LGALS3	HNRNPDL	ARPC1B									ZFHX4	HOXA5	IGKV3-15	PDK1	PTPRM				SH2D1A			TCEAL9	LAMB1	LHFPL6	PDE4B	RPL37						APOC1	GPR137B	PGK1	GNAI2	RHOG	FOSL2	C1QBP										MYO1F
	GSTM3	EIF3F	CYR61									MTFR1L	TNXB	EPS15	HNRNPU	PLCB4				RBM8A			PHLDB1	MYO1C	SEPT10	ZFP36L1	RPL35A						RAB13	SPP1	CD63	POU2F2	BLOC1S1	KIAA1551	ADAM8										MYO5A
	HSPA9	FLNA	HEXB									HBD	OXR1	ANKRD42	CTA-360L10.1	FAM118A				BUB3			FILIP1	LAMC1	GALNT18	RPL10	PABPC1						ALDOA	NCOA4	DHRS3	AHR	NEAT1	CKLF	SLC38A1										MYO9B
	RACK1	SRSF3	TAX1BP3									KCNQ1	AHI1	CCDC69	ZNF10	ATOX1				SSRP1			LTBP4	PRSS23	S1PR1	HCST	LAPTM5						VAT1	QPRT	TPI1	GRN	TNFAIP2	CARD16	CLTB										NAB1
	YPEL5	PEBP1	SRPX									OXR1	RPS14	ANKDD1A	EZR	JAK2				CENPX			NBL1	PROS1	FBLIM1	RPL34	SLC2A3						C1QA	TNFAIP2	CD84	CARD16	CPVL	NMI	EHBP1L1										NAPG
	BHLHE40	GADD45GIP1	ERLEC1									SLC35F5	RBBP7	GALM	PTPN14	DNAJA1				TFDP1			TNS1	TSC22D1	PRRG1	CNOT6L	REL						PBDC1	TLR4	IRAK1	IFNGR2	PSAP	ADGRE5	STK38L										NBEAL2
	RPL27	RPS3	LXN									SON	COL4A4	APBB3	NOP58	ASAP1				SNRPD1			CD151	ADIRF	PLS3	GNLY	EML4						LAIR1	SPRED1	RAB10	ADA2	ARPC1B	OSBPL8	SLCO3A1										NCF4
	HNRNPC	ATP5MF	QSOX1									ZNF638	RPS15	C4A	AFF4	TNS3				HSP90AA1			PTGIR	FSTL1	FLNB	SMCHD1	RPL24						FCGR1B	MARCKS	SLC25A19	OTUD1	WAS	WIPF1	FGD2										NCKAP1L
	EMP1	CYC1	NUCB1									NDUFB4	MCF2	RP11-283C24.1	EPB41L3	IL6ST				SNRPG			ENAH	SEMA6B	BAALC	STK4	LINC00486						HBEGF	CHCHD6	HEXA	ATP2B1	LY6E	FYB1	PLAUR										NCOA1
	COMMD6	RPS15A	GAS6									RBM39	FOS	NDRG2	RP11-329L6.2	GOLGB1				PSME2			RBFOX2	YES1	TUBB6	REL	RPS20						SLC7A7	LYZ	CXCL2	PPT1	IL1B	FLOT1	ACTR3										NCOA2
	IL6ST	EEF2	LRP10									AC009410.1	RP11-373D23.2	NADK	AC087590.3	PSD3				SNRPF			RBMS3	RAB13	RASIP1	RPL37	RPL21						SCPEP1	SDCBP	HLA-DRA	CD55	CORO1A	ATP6V0B	ACAA1										NCOR1
	RPL7	MGST3	KDELR1									NECAB3	FNDC3A	SLC29A1	RNF43	ANO9				HAT1			ITGAV	LMO2	ID1	ZEB2	CD63						USP30-AS1	TFRC	RBPJ	PRELID1	G0S2	TNFRSF1B	LAMTOR1										NCRNA00152
	A2M	PSME1	CXCL14									SGCE	MEG8	KIAA1217	RP5-821D11.7	CDC42EP5				SNRNP25			SPON2	MPDZ	MEIS2	HLA-DRB1	RPS11						GK	GPX4	LAIR1	LY86	RALB	FKBP8	HLA-DOA										NDC80
	SRPX	RPL36A	TPBG									GOLM1	MTCH1	SNRNP70	SMYD4	CLN5				SLC25A5			INHBA	RBMS2	PIEZO2	IFITM2	ATP1B3						EGR2	CYB561A3	SULF2	ZFAND5	NINJ1	SKAP2	OGFRL1										NECAP2
	MAGOH	ISCU	PDIA4									RPL29	TPI1	DDX39B	C2orf66	RRAD				CACYBP			IFITM3	LRRC8A	MSRB3	RPS15A	EIF1						NAA20	ITM2B	ATOX1	MAPKAPK3	GNAI2	WAS	NFE2L2										NETO2
	CD74	VDAC2	PLSCR4									DNER	RPL35	ZKSCAN1	PLAGL1	KIAA1217				SUB1			ANTXR1	MAST4	DTX1	EML4	STAT4						FAR2	KLHDC8B	SLC48A1	NFIL3	FBP1	PLSCR1	AC020656.1										NF1
	EMP3	MZT2B	CALR									RPS11	HSPA9	IGKV3-20	CHSY1	TMEM176A				PSMB9			TUSC1	THBD	KDR	TSC22D3	TNFAIP3						SYS1	BRI3	IFNAR1	LRRC25	THEMIS2	TAGLN2	DBI										NFAT5
	CLK1	CEBPD	TMEM176A									RP13-49I15.5	AL035209.2	HELQ	KCTD20	TULP4				LSM2			PTK2	DLC1	SGIP1	MYL12A	CREM						CD163	HSD17B14	ANXA5	ATG3	MTPN	RAB31	NMT1										NFATC2
	ATPIF1	NUCKS1	SH3PXD2A									VTRNA1-3	CTH	SOD1	EMD	STIM2				CORO1A			NDN	RGS3	CYR61	AOAH	RPL12						STXBP2	NAAA	GAPDH	DPYD	LILRB3	PDE4B	MRPS33										NPC1
	RAB7A	CD9	RUNX1									PBX3	CTNNA1	PHF11	OGT	ARHGAP26				SUZ12			MAP1B	BCAR1	C17orf67	EZR	ANXA1						CD151	FRMD4B	CYFIP1	BLVRB	RIN3	SHISA5	CCT8										NSMAF
	RGS2	RPL32	CCPG1									CYP3A5	RP11-463O12.5	ACSS2	RBM47	TMEM119				RUVBL1			RND3	ELK3	PERP	STK17B	PRKCH						BCL2A1	EPB41L3	CTSS	MYO1F	IGSF6	LRP10	PHPT1										ODF2L
	SPTSSA	RPS24	TP53I13									TRAPPC2L	C9orf16	TMEM138	NOLC1	FAM3B				NDUFB11			NES	FERMT2	PPIC	PTPN22	SLIT2						MGST3	ATP1B1	AIF1	AGTRAP	MX2	CCPG1	ATF3										OPTN
	CFH	COX7A2L	PLEC									CTD-2192J16.22	CREB3L2	PARP4	SNORD114-4	POGLUT1				CXCR3			PDLIM7	IPO11	FAM43A	ARID5B	RPL3						CD68	MITF	GK	GNAQ	GRK2	FAM49B	VRK2										OSBPL8
	BTG3	ITGA1	ZCCHC24									PRKG1	SIRT1	CLK1	USP37	WAC-AS1				HNRNPAB			TJP1	DGKH	EPHA2	DUSP2	CD69						ATL1	ETV5	GAA	CD83	IRF7	ADAR	VAMP8										PAG1
	DAD1	IGFBP2	DCN									C3	CXCR4	GNPTG	RP11-226M10.3	BACE2				COX5A			PDLIM1	TCF4	ATP9A	ANXA1	SYTL3						AP5B1	ANKH	PDE4DIP	CTSH	ATG16L2	CD46	RNH1										PAK2
	TGIF1	EDF1	SNX9									UGCG	CASP9	IGKV3OR2-268	SNHG15	CLMP				TPRKB			CYBRD1	ADAMTS1	CSGALNACT1	RPL36	RPL10A						FHL1	CYP27A1	ARHGAP18	LAT2	ARID3A	TCIRG1	NFKB1										PAPSS1
	PLAUR	SIVA1	COL15A1									SNORD116-2	SLC12A2	RNF43	DGAT1	ITGAM				NOP58			PPFIBP1	CTNND1	AMOTL2	AKAP13	RPL23						DTNA	SIGLEC1	MGST1	DUSP1	UBE2R2	IFI16	SPATS2L										PBRM1
	CTSB	EID1	CTTN									RP11-92K2.2	VSNL1	IP6K2	MGST1	COLCA1				RNF167			TNS2	PLS3	RARRES2	NFKBIA	EEF1A1						ETHE1	SCARB2	LAMP2	SNX10	PLAC8	SERPINB1	PFDN2										PBXIP1
	NOP10	RAC1	RTN4									CTD-2139B15.2	CEBPZ	ZNF160	RP11-271K21.7	ARRDC3				DCXR			MRC2	COL18A1	PALM	LAPTM5	FTX						GSTO1	M6PR	C2	PHACTR1	PLEK	UBALD2	SUMO3										PDCD10
	GPNMB	PKIG	PPDPF									RP11-773D16.1	NFIC	MAST3	SPTBN1	MICALL2				ACYP1			HES4	TP53I11	IGFBP7	S100A6	PTPN22						LRPAP1	ABCC5	SQSTM1	C3AR1	DRAP1	MIDN	EIF3L										PDK2
	RPS19	APOE	OSBPL8									MT1E	STX4	OAF	RASD1	FOXO3				CD3D			LIMA1	TNFAIP1	IL33	S100A11	SARAF						CAT	HEXB	C3AR1	ATP6V0D1	PPM1F	NCOA4	CDK2AP2										PDP1
	S100A13	EIF4B	CXCL12									HNRNPDL	RPL9	NREP	JMY	GGT5				RAC2			DSTN	NES	ADGRA2	CYBA	CEMIP2						ATP6V0D1	NAGA	FMNL2	FAM49A	SH3BP2	GNB2	CLNS1A										PELI1
	RPS26	HLA-C	NCOR2									RIMS2	DUSP16	KCNN2	CSRNP1	SOX8				PLP2			PHLDA1	ECE1	NOVA2	RPL32	TSC22D3						FABP5	CLIC2	MAFB	PIK3AP1	RNF149	UBE2R2	VPS29										PGM2L1
	PNRC2	CLIC1	LTBP4									MEG3	FNDC4	IGKV3D-20	AHI1	SYNM				SUPT16H			VCL	GNA11	SLC9A3R2	NKG7	OAZ1						MYOF	TNS3	PRDX1	MX2	IFNGR2	CDC42SE1	SRGN										PHACTR2
	PLPP3	ANXA6	APOL1									TMEM167A	RN7SL674P	FNDC3B	MT1M	HIPK2				LDHB			RCN1	DPYSL3	IL7	RPS29	RGS1						CA2	LGALS9	ABHD12	ARL5B	CYBA	ZYX	MAT2A										PHF21A
	UFM1	NDUFV2	MARVELD1									RPL35A	SH3BP4	SGSH	B4GALT1	TMSB4X				LSM3			LMCD1	DEPP1	CCDC3	RGS1	AOAH						CAPG	DNASE1L3	MS4A4A	FLNA	ARPC2	TAGAP	EIF3H										PHTF1
	USMG5	RPSA	TMED10									ATP5C1	MT3	SAT2	ALPL	NUB1				PIN1			AXL	LOXL2	APP	ELF1	GAPDH						LGALS3	MARCH1	M6PR	LACTB	LIMD2	RNF213	HERPUD1										PJA2
	SERTAD1	HIST1H4C	SEC61A1									ADAM22	COX20	C4B	PIGA	GNG2				ACTG1			MYH10	S1PR1	PLEKHA4	HLA-DPB1	DUSP2						BST1	PHACTR1	CCL2	IRF2BP2	LPCAT2	LCP2	CBX6										PKIA
	DDX21	FKBP5	ALDH1A1									SPARC	RPS4X	LSS	DHCR24	RND3				VDAC3			CDC42EP5	LRRC32	TSHZ2	PRKCH	LTB						PLIN2	GAA	SERF2	TALDO1	IER5		DENND1B										POLH
	NDUFA1	EIF3D	PLOD2									GRAMD1B	LRRC4C	CH507-254M2.2	GLUD2	HLA-F				SMC1A			SGCB	CLIC4	NFIA	FYN	CCL5						TRIP6	FMNL2	CPM	CMTM6	TNFSF13B		CSRP1										PPCS
	TMBIM6	RBMX	UBXN4									RP11-426D19.1	AGPAT6	RUFY1	MIR202	YPEL5				NUDT21			MT1E	ICAM2	STOX2	SYTL3	S100A4						TSPO	CSTB	MS4A7	VASP	HSBP1		TWF2										PPM1B
	SLIRP	CCDC107	SEC24D									DDB1	RASA1	IREB2	ZNF595	SF3B2				FDPS			NDRG2	PROCR	CD59	NFKB1	JUNB						CEBPB	ATP6AP2	EMILIN2	HIF1A	PGLS		AC103591.3										PPM1G
	DNAJA1	GNB2L1	CST3									GNS	RPL11	PPA1	SNORD114-6	F11R				POP5			PLPP1	FKBP1A	LAMB2	RPL41	RPS29						CYB5A	FUOM	CSF1R	NR4A3	ACAA1		TAOK3										PPP1CA
	GEM	RPL24	EPB41L2									IBTK	SETD5	CAT	NKAIN1	SOD2				PSMC3			EVA1B	NID1	EPHX1	STAT4	FYN						REEP3	GNB4	MMP12	PABPC1	C20orf27		CKLF										PPP1R12A
	SLC2A3	HNRNPM	TYMP									LGALS1	GUK1	TBC1D3D	PCID2	CD200				STOML2			MAGED2	ARHGEF12	KBTBD11	RPLP1	NKG7						TUBB6	CEBPD	CD82	ATP6V1B2	SSH2		VPS35										PPP2CA
	TMEM258	SYPL1	GOLM1									FBXO21	RP11-354K4.2	CCDC90B	NUP98	SRGAP1				CHCHD1			SEPT11	CD151	MAN1A1	RPS27	CCL4						SLC7A8	LHFPL2	HSD17B4	WAS	GNG5		FAU										PPP2R3C
	CD55	NBEAL1	PIK3R1									SPATA6	RPS10	CH507-254M2.1	GSTM1	RAB11FIP1				PA2G4			RAB34	TMEM184B	KALRN	RPS12	STMN2						BLOC1S2	PDK4	PLEKHB2	CALHM6	NACA		TES										PPP2R5A
	IFITM1	PRDX2	TMEM176B									BRE	FZD6	MCOLN2	NEK1	ATF5				CD3G			LAPTM4A	CDC42BPA	BCAM	ZNF331	RGS5						PYCARD	SDSL	CEBPB	CSRNP1	CD83		CAT										PRDM1
	MT1X	FHL2	TNFRSF1A									PHF20L1	LSP1	NBPF10	NAP1L1	LTBP2				EIF4A3			CALU	LMCD1	EFNA1	CDC42SE2	ZFP36L2						MDH1	ATP6V1A	IFNGR2	UBE2D1	FTL		CDKN1A										PREX1
	ADH1B	ID1	TMED2									MAP3K5	MBNL2	CERS2	VPS37B	OTULIN				CDKN2D			ARHGAP1	EDNRB	FAM213A	ATP1B3							HPGDS	MMP12	FAM162A	NFKBIA	CD48		SNX3										PRNP
	IFITM2	FXYD1	AKAP13									SERPINA5	STK19	DAB2	RAB20	SEMA5A				RBBP7			CSRP1	PIK3C2B	SULF2	SLC2A3							MARCH2	VAMP8	RETN	ZYX	RARA		LAMTOR2										PRPF18
	MT-ND5	RPL39	AKR1A1									PLAGL1	RPS2	OBSL1	FSTL3	ZNF292				PARP1			RBP1	JAG1	IGF1	RPS3							SPINT1	CREBL2	SAT1	BID	ADGRE5		HMGN3										PTPLA
	NAMPT	TLN1	PGLS									SRRT	ARHGEF12	IGKV1-9	PMEPA1	XKR4				HINT1			APP	NFIA	FAM89A	CD69							G6PD	SUCNR1	TYMP	QKI	GPSM3		MARCH1										PTPN22
	CDKN1A	RANBP1	YIF1A									UBB	NPTX2	MAP3K15	SRSF3	NFKB2				PSMA5			NFIA	NECTIN2	NCKAP1	RPL39							CD300LF	DPP7	MMP9	NCF1	BACH1		RBM3										PTPRCAP
	ARF4	VPS28	TXNIP									RPL32	DGKA	RP11-329L6.2	CDH4	TNC				SRSF3			SERPINF1	CTTN	CTTN	LTB							ANXA2	SCARB1	CANX	PFDN5	NMI		VIM										PTPRE
	SEC61B	RAD23A	FSCN1									SLIT2	CACHD1	CCZ1	SRRM2	ZNF467				HNRNPA3			RRAS	RBPMS	PDGFC	NR4A2							PROCR	RGS1	SHTN1	ACTR2	TAF10		FGR										PTPRJ
	HSPB6	TCEAL4	PRCP									RAP1GAP	NACA	TBRG1	RP11-426D19.1	RAB8B				H3F3A			A2M	DYSF	RPGR	HLA-DRA							CNIH4	RRAGD	C1QA	TGFBI	CNIH4		EFHD2										RAB11FIP1
	NDUFS5	CALM1	NUCKS1									VEPH1	MYLIP	FHIT	MYC	RAB29				PMAIP1			NT5DC2	NOTCH1	ADCY4	RPS28							KMO	ATP6V0B	QSOX1	RILPL2	GMFG		PRELID1										RAB27A
	MT-CYB	ID3	NOTCH2									DFNB31	RPL30	TPD52L1	SRA1	VAMP8				CD3E			AGRN	FNBP1L	EHD2	LGALS1							NCF4	TM6SF1	RNF13	NUMB	SNX18		PSMA4										RAB5A
	ATP1B3	HMGB2	NNMT									GAPDH	RPLP0	USP13	QRICH1	PPP1R18				MZT2A			RAB13	SMTN	TSPAN9	EEF1D							CLEC12A	TMEM138	UPP1	UPP1	IFIT2		SNHG8										RAB8B
	HSPH1	ARPC5	SERPINH1									CYP21A2	GRB14	IGKV1D-17	ZRANB1	CDH11				UQCC2			LMNA	CD9	CBY1	RHOH							LAMTOR3	CLEC4A	PPT1	VMP1	ACTB		BAZ1A										RABEP1
	H2AFZ	RAB13	OS9									ZNF160	CAMK2D	KIAA1370	GSTM4	DMRTA1				ARHGDIB			DNAJB4	PCGF2	IL1R1	CEMIP2							IFIT1	MGLL	SLAMF8	CCDC88A	HACD4		GRK3										RAP2A
	H3F3B	MYH9	GOLGA2									TM7SF2	RPL36	TBC1D3E	IRS2	DIAPH1				MAZ			GPX3	RHOC	EPHB4	IL32							HPGD	LST1	KCTD12	NINJ1	AGTRAP		TMEM14C										RARA
	CTSL	HSPB1	ERGIC1									NRK	AFF4	ZNF714	ADAMTSL2	NPHS1				LBR			S100A13	FSCN1	TMEM246	NEAT1							TMED5	PLBD1	MXI1	HLA-DRB1	ARAP1		PARVG										RASGRP1
	GADD45A	CALM3	DDAH2									KLHDC8B	C4A	IGKV3D-7	SNORA59B	TMEM173				SIT1			MXRA7	SERPINE1	CD9	RPL28							S100A11	ITPR2	ADAP2	GSTP1	CTBP2		CEP350										RASSF2
	ATP5O	COX20	SEMA3C									ZBTB20	PNPLA8	DGAT1	DPH1	C2				XRCC6			PTMS	GRASP	NBL1	SAMSN1							ANXA5	CETP	PGD	RHOG	CD68		GPR65										RB1
	CACYBP	MRFAP1	FOXP1									RNF43	RPL13A	CH507-338C24.1	BZW1	GABRG3				RALY			NUPR1	PKIG	TTC28	TPT1							HEXB	SQSTM1	ALCAM	NCOA4	OTUD1		CRELD2										RECQL
	UQCRQ	NDUFS6	HEG1									PCGF3	TGFBR3	IGKV3D-15	ARRDC3	UBL7-AS1				TIMM10			FARP1	SPRY1	TMEM120A	ARHGDIB							LAMTOR1	DNPH1	SLCO2B1	SAMSN1	VPS29		PSME1										REEP3
	SHFM1	BBX	SLC38A10									BST2	PHLDB3	RPLP0	XBP1	CELF4				RNASEH2C			BEX3	BACE2	CD151	CCL4							ARHGAP10	PLBD2	ITGB2	PTP4A2	PABPC4		SFT2D2										RGS2
	NME1	ISG15	PDLIM4									ARFGEF2	CTBP2	STAT5B	CDC42SE1	VANGL2				SRSF10			PHLDA2	CTNNAL1	TSPAN12	BTG1							TNFSF12	PCBD1	TPD52L2	HSBP1	EIF1		APPL1										RHBDD2
	GABARAPL1	CBX6	ZBTB20									OAF	NDUFS2	FADS2	MT1F	RBPMS				RNPS1			MAP3K20	CTNNA1	AFDN	CRIP1							GPCPD1	PRCP	EAF1	MAP3K8	ZNF385A		DDX21										RIC8B
	UBL5	SRSF9	PLAU									LY6E	NFAT5	HMGCS1	AC013394.2	TRIM16				DCK			EGR1	ITGB1	FXYD6	ZFP36							SIDT2	LRRC25	RAB13	METTL9	FAM49A		CSTA										RNF115
	MAT2A	PPIG	AP3S1									RP11-87N24.3	INSR	CIB1	OSGEP	CSRP2				EBP			CD63	CTTNBP2NL	LAMB1	PFN1							VASP	GUSB	HNMT	SORL1	HHEX		RHOG										RNF185
	HLA-DRA	CAP1	LAMP1									PRKCA	HSPA1L	TBC1D3H	WDR55	LACTB				SNRPC			LPP	CCDC85B	PRSS23	SH3BGRL3							IFI30	FTH1	CLEC4E	GLRX	MAP3K1		FTH1										RNF19A
	GADD45B	PTEN	CTSA									NDRG2	TPR	PCGF3	TOR3A	YME1L1				NDUFA6			NFIB	UACA	GRAP	SIK3							SFT2D1	HLA-DRB5	BCL2L1	PLEKHO1	PAG1		NAAA										RNF19B
	COX7C	SET	APP									ANKRD26	RNF152	DDB2	TBC1D4	POPDC2				HP1BP3			FHL3	HDAC7	PDLIM1	MBNL1							PSMA2	CD59	PAPSS1	ARPC3	WSB1		FAM129A										RNF213
	HSPA1B	YWHAH	ITGB1									CASD1	CNBP	MBOAT1	POLR3E	TMEM158				NDUFA2			GSN	GAS6	DYSF	CREM							GLUL	HCK	ZEB2	ZNF106	ITGB2		CAMTA1										ROD1
	SNRPG	DUT	SUMO3									SRSF10	KCNJ5	TBC1D3G	DDX27	DES				MRPL23			EMP2	ANGPT2	CRIP2	ZFP36L2							PLXDC2	OAZ2	ELL2	ATF5	EFHD2		PSMA1										RORA
	PPIB	LUC7L3	RAB34									RN7SKP166	RPS20	ORMDL1	EIF5A	THEMIS2				PPP1CA			VCAN	PTP4A3	CRIM1	TNFAIP3							RNH1	FAM213A	ADA2	INSIG1	CYTH4		PRR13										RTCD1
	CREM	COPS6	TNFSF10									MARK3	SRSF7	BTN3A2	TXLNG	FKBP5				MAGOH			DST	ADGRG1	RAPGEF5	HLA-E							S100A6	NCEH1	ATP6AP2	MOB1A	ISG15		DDT										RTKN2
	UBC	H2AFJ	ANTXR2									BBS2	RPL37	FOSL2	SNORD114-13	HLA-C				NAA38			LTBP3	PAM	CNRIP1	ARHGAP15							FCER1G	GSAP	CYSTM1	GLIPR2	FLNA		GABARAPL2										RYBP
	DDX5	NDUFS7	SVIL									HS2ST1	LENG8	MAN2C1	MC2R	COTL1				PSMA4			SPTBN1	FLNB	RALGAPA2	CCL5							DAB2	MKNK1	CD74	CXCL2	SMAP2		RASSF2										SAMHD1
	NFKBIZ	PGAM1	GALNT1									RPS24	RPS3A	SLC23A2	SPTSSA	ATP2B1-AS1				ANAPC11			CKAP4	MARCKSL1	EXOC6	SAT1							ZNF706	SPINT2	TFEC	SOCS3	FCGR2A		PHLDA2										SAMSN1
	HSPD1	C9orf3	GDI2									SH3YL1	MEIS1	CH507-24F1.2	EIF4A3	UGCG				EIF5A			ACTN1	SELENON	SLC22A23	RPS25							FDX2	SMS	SDC2	GRB2	GCA		SMDT1										SEC11C
	EIF4A3	RBBP7	NENF									FNBP4	RPL5	GSTA3	SNORD114-19	LGALS9				UBALD2			LGALS1	TINAGL1	TSPAN6	VIM							TXN	CCR1	RXRA	GAPDH	ALDOA		PABPC4										SELPLG
	HSPA5	RPS23	NPDC1									TTC3	TARS	ZDHHC19	HEATR1	SMAP2				PSMD14			DBN1	LUZP1	TGM2	S100A4							SLC25A19	DST	FCGR1A	PPP1CB	CD33		SCAF11										SFT2D1
	ATP5H	TACC1	PDIA3									ABCB4	ZBTB38	IGKV3-11	AOX1	CREBZF				ATP5MF			VIM	PPIC	ANGPT2	CXCR4							TSPAN3	PLA2G15	MMP14	AREG	CD37		YBX1										SGMS1
	ROMO1	DYNC1I2	JOSD2									N4BP2L2	CAPN2	TBC1D3C	SNORD113-7	TSPAN15				CMC2			PEAK1	RASAL2	OLFML2A	CD52							NIT2	RNF13	IDH1	CD74	AKIRIN2		PPIA										SH3BGRL3
	MFAP4	NDUFS2	UBE2E3									ADGRV1	LUZP2	IGKV3D-11	ZHX2	HLA-A				HNRNPR			SOX4	MGST2	SLC39A14	TMSB4X							FPR2	SLC48A1	PGAM1	LYST	ARL4A		PPIF										SH3KBP1
	COX7B	NSA2	GNB2L1									CNN3	RPL26	IGKV3-7	STARD13	CALR				LINC01871			MIR4435-2HG	TCEAL9	HOXD8	CD74							S100A10	CLEC10A	GNB4	GLUL	ZNF706		FNBP1										SHOC2
	MT1E	EIF2S3	CAPZB									MGST3	DCN	CXCL14	CLTCL1	PDIA5				COX6A1			CD59	STOM	FN1	HLA-C							ARHGEF10L	PMP22	ACSL1	ARPC5	SH3BGRL3		LYSMD2										SKAP1
	TNFRSF12A	POLR2F	COL14A1									SRSF11	RNF144A	CCAR1	TNFRSF10B	ANKRD10				HNRNPD			PDLIM2	IL6ST	LMCD1	PTPRC							REEP5	GLMP	HM13	ARPC1B	TSPAN14		SAT1										SKAP2
	POLR2L	C6orf48	MXRA7									ECHDC2	HOPX	ENTPD6	ZEB2	DRAM1				ILF2			TUBA1A	PTK2	PRKAR1B	SRGN							TOMM40	SDS	LGALS9	MAT2A	NUDT16		FAM89B										SLA
	SEC61G	PA2G4	SLC39A7									APP	KLHDC8B	RP11-161I2.1	ZNF732	ABRACL				COX6C			TAX1BP3	TNFAIP8L1	ZFYVE21	JUNB							VPS29	RNASET2	ATP6V1C1	EMP3	ITGA4		IER5										SLA2
	NFKBIA	MAF1	TUBB									GOLGA4	ITGAV	WBP2	EIF4G1	EPHB6				NDUFS6			MYO1C	SEC14L1	THEM6	HLA-A							RENBP	MYO5A	CYBB	DOCK2	SH3BP1		LMNA										SLAMF1
	DPM1	ARGLU1	ARL2BP									SNORD116-6	LRRC38	VAPA	GSTA1	AC020916.1				PRDX3			KLF9	CDC42BPB	COLEC12	HLA-B							LIMA1	AIG1	GCHFR	SDCBP	RASGRP2		SINHCAF										SLC1A4
	ID2	ALKBH7	SPRY1									NDUFS8	SFPQ	DCAF8	TNS1	HINT1				COX20			MAP1LC3A	ITGA1	NID1	B2M							MPC2	PLEK	ALOX5	LCP2	MMP24OS		TAF10										SLC26A11
	MT-ND4	CAMLG	YIPF3									RPL11	RBM47	IGLJ2	ZCCHC11	ANKRD65				UBB			RHOC	SH3BP5	GAS6								ZDHHC3	VOPP1	VAMP8	LAP3	PTPRC		EIF6										SLC35C1
	ATF3	WDR1	SPTBN1									HNRNPL	ASTN1	ACTG1	GOT1	TGM2				ELOC			PRDX4	SLC44A2	SYNM								CHP1	ATP6V0A1	ICAM1	CTNNB1	CNPY3		DUSP2										SLC35D1
	RPS4Y1	KMT2E	GPAA1									CCNL2	RAB21	HAGH	RP11-463O12.5	NOVA1				COMMD4			EPB41L2	ETS2	SHC2								SLC3A2	EPHX1	C1QB	FKBP5	RAB10		UBE2L3										SLC35D2
	SOCS3	SRRM1	CHD9									SLC39A14	LAMC3	ERI1	KDM6B	CIRBP				CHCHD2			THBS1	CYR61	TNFAIP1								RHOB	ADAM9	COLGALT1	TMEM167A	AMPD2		PRPF40A										SLC41A1
	DPT	TUBB4B	IFI6									FAM13B	CBX3	SEPT4	DNAJC12	WTAP				MIS18BP1			ABI2	SIPA1L2	SVIL								SQOR	TYMP	ANXA4	LRRFIP1	ZBTB7A		MPEG1										SLC9A9
	C3	RTF1	UACA									FAM166B	COX5B	PLD1	PNPLA8	RBM6				CCT5			NREP	LXN	SPRY1								LSM6	TOR3A	VEGFB	GABARAPL1	SELPLG		BTF3										SLCO3A1
	MT1M	KANK2	GGT5									SYNPO	GOT1	TTC7A	SLC25A37	FGD6				ATP5PB			RHOBTB3	RGL2	PLXNA2								CSTA	CD300LF	CLEC7A	TNFSF10	ENY2		PTPN2										SMAP2
	THBS1	FXYD6	SSR2									NPC2	C4B	HSP90B1	PCNX1	CLIC2				MTF2			NRP1	TGFBR2	CYB5R3								BACE1	PLEKHB2	IGF2R	SMAP2	PAK1		ROCK1										SMC6
	2021-09-15	RNASEH2C	FKBP8									SEMA6A	LAMB1	CKAP5	ALPK3	SMYD4				CCT2			MAP4	RASGRP3	IL6ST								SH2B2	SCD	PILRA	PGLS	WASF2		CAMK2D										SPTAN1
	SLC38A2	RALY	C19orf60									PRKAR2B	ZBTB20	ALAS1	NFX1	STRA6				CD27			PELO	TRIOBP	DKK3								CYB5R3	CHPT1	METRNL	IFITM3	MTHFS		NR4A2										SPTB
	HSP90AA1	ITM2C	PIGT									RPL27	RPS29	MRPL33	FAM150B	PAXBP1				YWHAQ			SORBS3	CD109	RASGRP3								HLA-DMA	NCF4	BMP2K	ATP6V0B	VAMP5		PSMB8										SPTY2D1
	PRDX1	MIDN	PRRC2C									LIMCH1	LDHB	EIF4A2	RP11-44N11.1	TTC14				DAZAP1			RGS5	VAMP5	ADGRF5								OAS1	EPB41L2	ABCG1	PPP1R15A	C3AR1		CASP1										ST8SIA4
	MAP1LC3B	YBX3	NREP									LPGAT1	RPL35A	S100A10	CTD-2270P14.1	KRT8				PSMB2			F2R	FAM198B	COX7A1								TIGAR	CD300A	UNC93B1	GSTO1	ICAM2		RBX1										STAM
	PPIA	ILK	PRSS23									MYL12B	RAN	TBC1D3K	RDH10	SPATS2				NDUFB1			PGRMC1	FBN1	TMEM204								CASP1	CRYL1	HLA-DMA	PCBP1	TMBIM4		IRF8										STK10
	ANXA5	NR4A1	TSC22D3									CIRBP	RP5-821D11.7	ACCS	UBR4	FNBP1				RBX1			HCFC1R1	CYB5R3	FHL1								DNASE2	IRF8	KCNAB2	FYB1	UNC93B1		CD4										STX2
	ATP5I	ACTN1	PPP3CA									FAM111A	RP4-614O4.5	TBC1D3F	SNORD114-28	KEL				UBE2N			SPRY1	C11orf96	SPR								TYROBP	ATP6V1F	GPX4	RNH1	KYNU		CIB1										SUDS3
	CYCS	MT1M	KRTCAP2									CYB561A3	RANGAP1	VDAC3	JUND	SNCAIP				PDCD5			GAS6	PPM1F	ATN1								TUBA1C	PRNP	TSPAN4	ANXA1	MYO1F		ID2										SYNE2
	SEPP1	CHMP3	ALDH2									SLC12A2	CSRNP1	SNAP47	ETF1	HMGN1				TRAC			TPM4	HES1	MRC1								SLC31A1	GSN	LDHA	DAZAP2	HIGD2A		SELENOK										SYNRG
	TCEB2	TUFM	WBP5									SF1	SLCO4A1	TMEM150C	ABCA1	ANXA7				UBE2I			HSPB1	RDX	EFNB2								GNG5	CYBA	RNASET2	IFNGR1	CEBPA		ARPC5										SYT11
	RND3	RNPS1	PHLDB1									KIAA1522	DNAJB4	UBAP2	ACACB	FUS				MRPL57			CLIC4	GSN	NUDT4								TRIQK	CR1	SPG21	MIDN	TSNAX		HNRNPC										TAF5L
	C1R	CRISPLD2	LMF2									RHOBTB3	CTB-89H12.4	TRIB2	ZMYM2	CLN8				POLE3			MPRIP	SEPT10	RAB11A								RHEB	PLIN2	HLA-DRB1	ADGRE5	KLF3		LMO2										tAKR
		PIN1	PRKCDBP									RAB31	C9orf72	BST2	MCAM	CCDC28B				ETFB			PPIB	CD81	SPTBN1								SIRPA	RPN2	SYK	NFKBIZ	GRK6		APRT										TANK
		ZNF428	AKAP9									ZNF451	DPYD	MST1	NMB	NECAP2				PPP4C			SPATS2L	EHD4	RGS3								OAZ1	CXCL12	MIF	BNIP3L	NAP1L1		NACA										TAX1BP1
		FBL	SNAI2									HSPA1B	ROBO3	KDM3A	SLC33A1	DAPK1				UCHL5			ROCK2	RHOB	BCAP29								CTSL	PLXDC2	TGFBI	NR4A2	ICAM3		HIGD2A										TBK1
		FKBP8	ZNF106									GPAM	SCARB1	TJAP1	STARD10	RNF145				NUDC			EMP1	CA2	NFAT5								ATP5MC3	VSIG4	PRNP	MYADM	CD300A		TNFSF13B										TDRD3
		RPS12	COPA									SCD5	HSP90AB1	KIAA0319L	PHACTR2	GPR137				UBE2A			REXO2	PLEKHA1	TINAGL1								ACADVL	VCAM1	RASSF4	H3F3B	S1PR4		RASGEF1B										TFRC
		GABARAP	NGFRAP1									PCGF5	SHISA4	MTFR1	C11orf96	C2CD2				UQCRH			METRN	KIAA0355	CAMSAP2								ATP6V0B	UCP2	RASGEF1B	S100A10	MSN		EVI2B										THADA
		NENF	C9orf16									ST3GAL1	RANBP2	ADCK3	SLC25A28	FMNL2				BANF1			MGST3	PIEZO1	MEGF8								CISH	LAP3	TMEM176A	FOS	LAMTOR4		NDUFV2										TIGIT
		IGBP1	LSP1									KCNK3	FAM13C	CNN3	ZFP36L2	TNIP1				HNRNPM			SELENOW	MAGED2	SELENOM								SDCBP	WWP1	LSP1	NABP1	LCP1		ACTG1										TLK1
		DCTN3	ZEB1									HSPE1	ALDH1L1	TBC1D3L	CRY2	PLA2G4C				LCK			CSNK1E	MYO1B	NEDD4								PDXK	FUCA2	FCGRT	LAMTOR1	ZFP36		BIRC3										TM9SF2
		SNHG7	DST									PRKD3	CCNL2	SMARCD3	INSR	ENO1				SNF8			CPQ	CTNNB1	PDIA5								CHCHD10	FRMD4A	MARCH1	PKM	JAML		AP2S1										TM9SF3
		AXL	CTSZ									RPL7A	PON2	KB-1572G7.1	USP2	TSPAN11				SNRPD3			TCEAL4	SOX4	PPARG								TXNDC17	NEU1	SH3BGRL3	LSP1	GIMAP1		SSR1										TMEM110
		GLTSCR2	WASF2									BIRC2	PRKAR1A	TMEM245	C1orf54	CFLAR				GLRX5			CYTOR	RCN1	COL4A2								SLFN11	MGAT4A	RNASE6	ANXA5	BIN2		PLSCR1										TMEM154
		DCTN2	ACTB									DNAJB4	MSI1	RMDN2	GSTA5	ART4				BRD7			TMEM204	LAPTM4A	LMO2								BTK	SNX5	ALDOA	SLC2A3	POLE4		CYBA										TMEM60
		LSM14A	TSPO									FAU	PEG10	TNFAIP2	NDUFS2	PABPN1				SEM1			CYB5R3	VIM	BCAR3								MLX	VEGFB	LYN	DDX21	PKN1		PDIA3										TMX4
		CCDC85B	CD81									CSDC2	WDR45B	ZNF107	RTL1	CTTNBP2NL				PGP			NFIC	ACTN4	TEAD2								MYL6	IL13RA1	LRPAP1	LAMTOR4	FKBP1A		CCND1										TNFRSF18
		NME4	SEC23A									C9orf16	AOX1	IGKV1-17	LRRC58	ETV6				ARPC5L			LEPROT	EVA1B	TGFBR2								GGA2	HAVCR2	LY96	ZFP36	ANXA5		NAP1L1										TNFRSF1B
		NEXN	B4GALT1									HMGB1	QPCT	BCL6	MIR193BHG	ENC1				NOP56			VKORC1	SERPINB6	MGST2								EMILIN2	FNIP2	SCPEP1	IFI44L	DOK2		TUBA1B										TNFRSF4
		CSNK1A1	ABCA8									HSPA9	ECHDC2	RP11-12L8.1	AVPI1	PPA1				THRAP3			MORF4L2	TUBB6	PROS1								VAMP8	MGAT1	GLIPR2	AHNAK	SEPT9		RUNX3										TNIK
		JUN	GRINA									MED25	ZFP36L2	MED15	HSCB	SERPINB6				CALM2			HSPA1B	TAX1BP3	EMP2								PPT1	CD83	YBX1	CHMP1B	MPEG1		EPSTI1										TNIP1
		NME3	RABAC1									NPHP3	PHLDA1	ITGAV	TESK1	FUT4				PARK7			RABAC1	HDGFL3	MPDZ								ATP6V1F	TREM2	GNAQ	SYAP1	LY96		PSMA5										TOP3A
		NGFRAP1	RBMS3									RPL10A	AC078941.1	CLK2	SBNO2	COL27A1				GZMK			ARL3	TNFSF10	WWC2								MYDGF	ATP6V1C1	HBEGF	MARCKS	LRRFIP1		SLC25A6										TOR1A
		SF3B2	GPX1									SEMA3B	IL6ST	IGKV1-33	TTC19	NRP2				TRBC2			TSC22D1	MAP3K11	KIAA0355								RAB5IF	ACER3	CD164	GBP1	HLA-DPA1		TBCA										TOX
		PHF14	METTL7A									UQCR10	CREBZF	BMP1	SLC25A3	TMEM178B				DKC1			IER5L	VGLL4	FABP5								C7orf50	AHR	IGSF6	HLA-DPA1	UBE2J1		SERP1										TP53INP1
		GADD45B	ENG									SDC3	PGM5	IGKV1D-33	CDV3	DNASE2				PSMB3			RRBP1	ZEB1	CTDSPL								MRPS35	RGS10	PMP22	MX1	SEC11A		BHLHE40										TPP1
		IGHA1	CFI									TSPO	RPL15	AC007392.3	GSTA3	PPP1R15A				TMEM160			MT2A	SHC1	NRP2								MRPS15	RAP2B	RAP2B	GPR183	SRGN		WARS										TRAJ17
		SNRNP70	PDLIM7									SRI	SNX5	FERMT1	SNX5	C9orf47				ERH			TCF4	BEX3	JCAD								VEGFB	CD302	FERMT3	ZFP36L1	JUNB		ITGB2										TRAM1
		RSF1	VMP1									FGF12	RHBDD2	TNRC6A	MAP1LC3B	DUSP6				HNRNPF			PSMB5	MBNL2	PLK2								VAMP3	ZFAND5	GNPTAB	HSPA1A	EIF4E2		SDF2L1										TRBV27
		WBP5	EID1									PPP1R9A	FGF9	HIBCH	ZNF536	PDPN				SNRPE			SEPT7	NNMT	AEBP1								SPN	ANTXR1	TXN	HLA-DPB1	TMPO		MLEC										TRIB1
		IGLC2	ODF2L									RNF150	CAB39L	CYB5B	ARFGAP3	HLA-DRB5				CKLF			PDLIM5	LEPROT	LEPROT								CSTB	NFE2L2	PEA15		RHOA		ARL4C										TRIB2
			MYEOV2									HSPA1A	RPL12	WISP2	SPG20	RASGEF1A				PSME1			DYNLL1	DAAM1	FSCN1								BAX	SERPINA1	VKORC1		HSD17B11		TYROBP										TRIP12
			PKM									NT5DC1	SMARCA1	SRSF6	GSTA2	ICA1				CSNK2B			ITM2C	LIMA1	FOXC2								MSRA	UGCG	MGST3		TPM3		LSM6										TSC22D3
			HCFC1R1									SLC30A1	GPX4	NSUN5	CCDC138	SOX9				SPN			REEP3	PTTG1IP	NDN								DESI1	SHTN1	ATP6V0B		BLVRA		GPX4										TSHR
			HMGN1									PHF3	SPATA13	NDUFS8	RGL3	FADS3				DCTN3			CD99	NRP2	MXRA7								LY6E	TRIM14	CITED2		VMP1		GBP1										TSNAX
			PTRF									ACYP1	ATP2A3	URGCP	SDC3	MALT1				MCM5			IKBIP	SASH1	EBPL								RARA	DRAM1	HLA-DQB1		ERICH1		LMO4										TTC39C
			TBL1XR1									NDUFA11	ZNF160	CDK11B	SNORD114-1	DNAJC7				PRDX2			C12orf57	ROCK2	PXDN								GRN	RAB10	CALM3		TMSB10		PSMB9										TULP4
			C16orf13									DUSP16	RPS23	CH507-254M2.3	TUBA4A	GATAD2B				VPS29			CD81	MXRA7	TRIOBP								ATP6V1D	MYO9B	C1orf162		MXD1		TPM4										UBE2A
			DDX17									SHC3	KAT2A	AGAP9	KLF6	TRAF3				GTF2A2			LRP1	CD320	SERPINH1								LST1	SAMHD1	TMEM176B		ATF3		ZNF331										UBE2K
			DESI2									KIAA1109	DLG5	TMSB4Y	SNORA14A	SYNPO2				PSMB8			ILK	ITM2A	CD200								NOP10	PLAUR	CHST11		SNHG15		YWHAH										UBL3
			RPN1									HNRNPA3	SNORD113-1	HEXIM1	PHLDB3	FLNB				EIF1AX			ARID5B	HES4	SMYD2								PPFIA1	TALDO1	ANKRD28		MT2A		CPNE3										UGP2
			TNRC6B									EGFR	MAPK4	UBE2H	CYCS	RNF19A				SNRPA1			KDELR1	TMEM173	CDC42BPA								BSG	GAS7	MYO9B		PTPN18		CCL3L1										USP47
			SPTAN1									MCFD2	SYTL2	IGKV1-8	CCNL2	GCNT1				UQCRQ			ZBTB20	FXYD6	ATP11A								YWHAH	NR4A3	PFKL		MIDN		ATF5										UXS1
			TMEM248									COX7C	KIF16B	TXN2	DPM1	LSR				LDHA			YIF1A	CLU	TULP3								NAGLU	CISD2	DNASE2		LSM6												VAV3
			ISOC2									MLXIPL	RP11-253I19.3	VSIG10	AHCYL1	ADRB2				CD8A			ARF4	BST2	MYO6								S1PR4	CHCHD10	FDX1		CEBPD												VPS33A
			MFAP4									SLITRK4	SCML1	P4HB	AP001476.2	VILL				H1FX			GNAS	SH2D3C	RNF152								PLIN3	RAC1	TUBGCP2		ANKRD13D												VPS37A
			MYADM									SPATA20	MIR3654	BSDC1	RP11-456N14.2	ABHD2				HINT2			TGFBI	PMEPA1	TJP1								S100P	NCKAP1L	TMBIM6		RASSF5												VPS8
			FOXN3									SMARCA1	PBX3	ATN1	ATP4A	IFIH1				HIST1H1C			TUBB	SNTB2	DOCK1								CYBA	LRP1	RGCC		RNF130												WDR26
			MVP									HADHB	ESYT2	MARK3	ZNF462	SORL1				SSNA1			EID1	KLF9	TCEAL9								CTSC	GSTP1	ATP6V1D		HCLS1												WDTC1
			FOXO3									BBX	FBXO21	BIN1	ARMCX3	HEY1				TMEM258			HDLBP	ENTPD1	DLL4								GSN	ARHGAP18	ARRDC3		CHMP4B												WNK1
			GNAI2									HERC4	DSP	CEP85L	COL18A1	PFN1				PPM1G			SLC25A3	SNRK	ADM								LGALS9	ATP6V0E1	MYDGF		SYTL1												WSB1
			ANKRD28									CHPT1	RPLP2	AGAP6	MEG9	UNC119				ATP5PF			KDELR2	THY1	CISD1								FTH1	SERPINB6	SMS		RAP1B												YPEL5
			CYB5R3									MAN1A1	RHOU	RANBP10	AC012065.4	RARB				CYC1			CALM2	TCEAL4	MPP7								PGD	SMIM30	ZFYVE16		YBX1												YWHAB
			ADAR									CXCR4	PFKFB3	AGAP4	TTC39C	CD40				TRAPPC1			MMP14	APOLD1	FRMD6								ANXA11	ITGB2	LGALS3BP		GLRX												YWHAH
			CTDSP2									ZNF641	PLEC	STAT6	C4A	ERN1				ATP5MC3			ANXA6	MGST3	REEP3								AKR1A1	SNX2	OAZ1		MGAT1												ZC3H7A
			PRKCSH									ROMO1	LUC7L3	ZNF676	HDLBP	ZNF22				NAP1L4			TUBB2A	NEDD9	LTC4S								LAP3	THEMIS2	RTN4		BAZ1A												ZFP36L1
			PNISR									RPL5	ADAM22	NIT1	ENTPD7	MSMO1				UBE2L3			JUN	TMEM109	CTNNAL1								CCT5	CSTA	UGP2		IFIT1												ZHX2
			DAAM1									POM121	CCNH	TBC1D8B	FZR1	NFASC				MRPL22			IL6ST	ITM2B	PIEZO1								LACTB2	SOD2	ATP6V0D1		CDC42EP3												ZNF280C
			ACTG1									RNU4ATAC	RPL29	IQSEC1	DNAJA1	DDX5				NOL7			TMEM59	CD276	EMILIN1								IGFBP2	LGALS2	RNF181		PSMA4												ZNF529
			LAMB2									RN7SKP91	SPTLC3	FAM127A	DUSP5	FAM184A				ARL6IP1			ANXA5	MRPL17	FEZ1								OSBPL1A	SLC31A2	CPEB4		ARPC4												ZNF671
			NR2F1									RP11-133K1.6	MEIS2	TBC1D3	DLK1	VIM				MRPL54			PTEN	PGM2L1	RBPMS								SLC15A3	SLAMF7	NOP10		SERPINB1												ZNF673
			NFIB									STT3B	RP11-133K1.6	UFL1	PSD3	TNIP2				TXNDC17			NDUFS5	SMURF2	MAP7D3								PLAUR	ANXA5	NUCB1		SH3BGRL												ZNF684
			PDLIM3									IREB2	KIAA0114	CHKB	PABPC1	CMTM6				HIST2H2AC			P4HB	TNFRSF4	AKR1C3								TST	ATF5	PABPC4		CALM2
			MACF1									RP11-3P17.4	TSPYL1	GNS	WDR43	ARHGEF10				SF3B2			VMP1	MPZL1	SH3GL1								HCK	SCAMP2	RHEB		CAPZA2
			USP22									TIA1	CTA-360L10.1	NRIP1	RAB21	PTBP3				ATP5MG			TIMP2	VASH1	DOCK9								ARPC1B	P2RY13	PLEKHO1		PARVG
			DAP									KCNJ5	RNU6-60P	RHOBTB3	RHOQ	TIFA				NONO			NENF	SELENOM	DPY19L4								CARD16	RAB31	ZYX		TALDO1
			GTF2I									AC108938.5	FAM46A	PDDC1	MAPKAPK2	NCK1				PTGES3			OSTC	CCDC50	PECAM1								BEX4	CANX	RNH1		SEC14L1
			CTSD									RN7SKP90	TPM2	CIRBP	SLC25A19	CDC42EP3				SFPQ			PDIA3	C1orf54	GAS2L1								RGS19	SASH1	CLTC		PRKCB
			SCPEP1									TMEM138	RASD1	MGARP	EIF2AK3	ADAM10				KHDRBS1			MYH9	MACF1	HTRA1								MMP19	ATP6V0D1	ZFAND5		UCP2
			N4BP2L2									TMEM205	NLK	RERE	FAM122C	MOXD1				ENO1			PHPT1	FDPS	SMAGP								NUCB1	QKI	TPM4		SP110
			PPP1CC									PLBD2	VAPA	NLK	SNORD113-6	CADM3				PDAP1			FLNA	ZBTB20	MCFD2								ADAM17	RCAN1	PHC2		RNF13
			ANXA11									SEPT6	RPL22	GLS	SEPT6	SMAD1				NUCB2			NPY	RGCC	RAB13								ACOT13	TMEM70	RAB7A		GABARAP
			TUBA1A									ERGIC1	LIMS3	ACTA1	RNA5-8SN4	IRF1				NDUFB3			ACTG1	CDC37	ENG								BRI3	AP2A2	ATF3		PGK1
			SEC63									PRPF4B	RPS6	RP11-905F6.1	SNORD114-15	THUMPD3-AS1				IFI16			TUBB2B	PRCP	MYO1B								PEBP1	LAPTM5	DPP7		UTRN
			RNF213									RP11-264B14.1	RPS3	STAMBPL1	RP11-388C12.8	PMEPA1				ROMO1			IER3	LMNA	DNAAF5								SDHD	OTULINL	MAF		CXCL16
			AKR7A2									GAS5	CENPC	ZNF66	SNORA59A	PPP1R10				SLIRP			TUBA1B	PTMS	PTPRE								FCGRT	RHOQ	DBI		TMSB4X
			GPX4									AC013271.7	ACACB	C3orf62	GPCPD1	PARM1				TMEM256			ACTN4	DUSP6	ZNF273								TFEC	CCDC88A	ME2		PLBD1
			SLC39A1									RP11-82L18.2	CTNNB1	TRIP10	ARL5B	IL15				MRPL52			HSPA1A	AAMDC	CPNE8								FCGR2A	FERMT3	CD44		RAB5IF
			GOPC									RACK1	C9orf84	VSTM4	PNP	NEK6				TPI1			MEF2C	SPTAN1	INSIG2								AP2S1	MLEC	FOSL2		ADAM10
			CARHSP1									RPS14	FAM114A1	NBPF20	MAP3K5	LAMC2				PRKDC			SLC38A2	CCND1	DHODH								COMMD9	ATF3	CD4		STAT2
			TCF25									SP100	LRRC8B	MTRNR2L5	TMEM41A	PFKFB3				TPR			FOSB	ANXA2	SNX7								GALE	PDE4DIP	IFI6		PSMB9
			C19orf43									KIF16B	SERHL2	MLLT10	VDAC2	SELENOT				ADRM1			MYL6	GOLIM4	SNTB2								ARL6IP1	PEPD	LITAF		GSTK1
			CCDC85B									RPS9	NSUN6	NIPSNAP3B	SNORD114-25	KIAA0930				PET100			MACF1	CD46	FOXC1								SSB	IER3	TNFSF13B		CUX1
			TMEM204									UROD	PDK1	HSBP1L1	NGEF	PACS1				SEPT6			ODC1	PEA15	EPB41L2								OSTF1	GNPTAB	NEAT1		PTGES3
			LTBP1									CAPN7	MCAM	FGFR1OP2	C4B	PPFIBP2				RBM25				MYL12B	SPSB1								VIM	SDHD	SSR3		SURF1
			PXDN									BCAT2	RAI2	FNBP4	PITPNM1	TP53BP2				ZNF706				GNAI2	TMEM140								PAPSS1	IFNGR1	AP2S1		PLEKHO1
			TAPBP									RP11-513G11.1	SLC16A9	NDUFA11	BRE	MAP3K14				SRP19				MEF2C	HDGFL3								GPX4	PDXK	TSPO		NDUFB5
			NME3									ATXN2	GATA6	MAST4	GRPEL1	CLIP3				YWHAB				DPYSL2	AC245595.1								GON7	IFI30	SRGN		CAPNS1
			BRI3									RPL37	NPR1	CCDC12	SNORD114-31	ADM2				NDUFV2				RRAS	SLC43A3								CTSH	LITAF	VDAC1		GRB2
			CCNI									ADAM9	C9orf3	AKAP7	RETSAT	SLC35E1				RAB5IF				CARHSP1	HOMER3								GPRIN3	CLTA	SLC2A3		PAIP2
			RPL28									RP11-264B14.2	XBP1	AUP1	TYW1	CLK4				NDUFB6				PNP	ITGA5								SNX3	CLTC	TALDO1		TMC6
			HLA-A									RMDN2	SON	PPP1R3E	LGR4	ITPR1				RTRAF				PSMB5	MAP1LC3A								HLA-DQB1	HSD17B4	RDX		HBEGF
			PLEKHA5									UQCRQ	IRF2BP2	ACTN4	HGSNAT	SCD5				NDUFS5				MOB2	TULP4								UBB	CALHM6	AHR		CHCHD10
			CAPN1									ACIN1	CACNA1I	CCNL2	KLF3	PNRC1				TAP1				HSP90B1	ACVRL1								FUCA2	NANS	PTTG1IP		RILPL2
			EMC10									KCNK2	RAPGEF4	NOL3	FNDC3B	ARHGAP42				EIF2S2				SELENOW	PALD1								IRF8	NUPR1	STX4		PRR13
			ARL6IP4									RPL8	CYP3A5	LUC7L3	EIF1AX	GATM				PSMD8				CEMIP2	FKBP9								HK3	BCAP31	USF2		ARHGAP4
			MBTPS1									CCNT2	ADAMTSL1	RUFY3	TM7SF2	ABCC4				BAX				WARS	TMED1								NANS	UBE2D1	ELOC		GBP2
			HLA-C									NME3	ECEL1	SNORA70F	UAP1	ZMAT1				CD2				RAB11A	WLS								FTL	G3BP1	SH3BP5		GDI2
			STAT1									INPP1	EIF3CL	NDUFB4	STX4	LAMA3				GZMA				SYPL1	RGS16								C5AR1	KLHL6	ACADVL		HES1
			ATRX									RP11-321E8.4	DXO	TNFSF10	LINC00313	REPIN1				PSMB6				SERINC3	ABHD17B								THEMIS2	ZFYVE16	CHCHD10		PSMB8
			AIDA									MCOLN2	RACK1	RP11-420A23.1	BZW2	EMC10				SDF2L1				YBX3	C1R								LY86	CAPZB	FLNA		SAMHD1
			NKTR									RPL18	GEM	ZNF207	APBB3	CLSTN3				LSM7				DSTN	ASAP2								HADH	COMT	IER3		VPS35
			PLOD1									AC069513.3	AKR1B1	MCOLN1	USP48	TES				ATP5F1A				HSPA1B	CTGF								FKBP15	FCGR1A	LMNA		KLF2
			SRRM2									NSUN5	RPL6	SLC9A8	IGF1R	SREBF2				NDUFA4				TUBA1A	FBN1								NDUFB5	SPATS2L	S100A6		LPAR6
			CSNK1A1									RN7SKP227	RPL27A	ZNF680	TYW1B	WDR73				TMA7				GUK1	SYPL1								ANXA1	RGS2	GNG5		CD47
			XIST									MLEC	VLDLR	MEIS2	TFRC	PSMA3-AS1				HSPA8				RAC1	SNCA								ARPC3	HERPUD1	CALR		PFN1
			STUB1									NFIC	SERP1	RP11-877E17.2	PITRM1	CDC42SE2				HNRNPA1				PHACTR2	TMEM205								UGP2	NR4A2	HSPA5		ABRACL
			C7									EPHX2	CHD1	LAMB2	EIF5AL1	KLHL24				ITGB1BP1				MARCKS	CEP68								PPDPF	S100A11	LAP3		GBP1
			PERP									PNPLA2	RP11-2E17.1	RER1	PPIF	GOLGA8B				YBX1				CALU	YES1								BLVRA	CAT	STAT1		IFI35
			UBE2E2									MEF2C	CIB1	TFB1M	FAM60A	GPATCH2L				BLOC1S1				PDIA6	TSPAN15								VDAC1	LGALS1	ALDH2		M6PR
			FBXO32									SCAI	LSR	ZNF493	SLC25A39	RIOX2				CCT8				DYNLL1	ARL2								CD81	COLEC12	OSBPL8		GNB2
			EVA1B									RN7SKP25	FLRT2	AP2M1	AP001048.4	EGLN3				PSIP1				YIPF3	PLPP1								IFIT2	SLC16A3	ANXA1		UBC
			NFIA									SREBF2	SDCBP	FAM229A	SF3B1	PAPSS1				RUNX3				RFLNB	RNF217								TSPAN15	CASP1	FN1		NAGK
			SNRNP70									RPLP0	LIMS4	SRSF10	LRRTM2	STK17B				EZR				CYB5A	HEBP1								C14orf119	TMBIM6	HSP90B1		RBX1
			EIF2AK2									AES	MAPKAPK2	PRH1	TMEM184C	CASK				LYAR				MAP1B	ECE1								MRPL14	RNASE1	HSPA1A		PTGER4
			EEF2									SLC5A3	RP11-627G18.3	PPP6R2	BMP1	KLHL5				S100A10				CD99	ZNF467								CCDC115	SLC43A2	ZFP36L1		TLE4
			RFC1									SKP1	HLF	VTN	NBPF1	TDRP				PSMA2				DAD1	AC060780.1								CTSD	CNDP2	MT1X		RABGAP1L
			MEIS2									TBC1D8B	H6PD	PCBD2	EIF3A	ACOT7				HIST1H1D				YWHAE	F11R								ACER3	AP2S1			FAM89B
			IFI27									FBXL5	CHSY1	NPIPB11	SNORD104	RBM4				ANAPC5				TPM4	TCF4								CD276	SKAP2			PFDN5
			TPR									GNG11	MYL12B	TBC1D3I	PTS	UBE2F				UQCR10				TNFRSF1A	JAG1								MNDA	RHOG			ZNF106
			TPM1									NEK7	EIF4G1	CTD-2311M21.3	STAT3	DOCK10				FBL				MYH9	LAMC1								PRDX1	SELENOS			FOS
			NEXN									RBM41	DDX21	NCOA7	CAPN7	VPS37B				PDIA6				PDIA3	SLC25A29								MRPL40	STAT1			MX1
			DKK3									ZNF711	KCNK1	C8orf33	CBARP	NUTM2B-AS1				DYNLL1				SOCS3	PTPRM								STX12	FCGR3A			ANXA4
			MYH9									RPS15	EEF1B2	NR0B2	LDHA	ACER3				ABRACL				CALR	GALNT1								ATP6AP1	PITHD1			IL10RA
			ITM2B									ATP5I	RPS19	SUGP2	FAM177A1	TMEM219				PGAM1				NDRG1	PRCP								ACOT7	C1orf162			DYNLT1
			CFD									HIF1A	SNORD114-3	TMEM205	PC	CADM1				ARHGDIA				HSPB1	STAB1								TMBIM1	GALNT1			H2AFY
			MAP4									USMG5	PGAP1	KIF16B	SLCO4A1	DLD				CCT7				YWHAH	RECK								SLC25A24	MCUR1			CDC42
			PHF14									RPS6	EVX1	PRPF4B	TLCD2	RNF150				GTF3C6				MAP4K4	NPR1								POLD4	TIMM8B			UPP1
			GNB2									ZNF107	RNF19B	OSBP	PDE8A	RCL1				UBL5				BSG	MGP								CD63	LMNA			UBE2L6
			MAFB									MICALL2	ARHGAP18	SS18	CBX4	MXI1				MANF				APLP2	TLE1								RAB11FIP1	RAB5C			UQCRB
			MUM1									RPL6	RGS2	KIRREL	LINC00205	GRINA				COX6B1				GTF2I	NPDC1								IGSF6	GPR183			CD52
			GSDMD									CDK6	EIF4A2	ACO1	WDR37	NT5DC1				SRSF2				PRMT1	PHACTR2								MR1	PRDX3			CTNNB1
			ARF5									PAX8-AS1	MCL1	COQ10A	GABARAPL1	ALDH16A1				SOD1				GABARAPL2	ZDHHC14								SULT1A1	CHMP1B			LSP1
			MT-ND3									THRAP3	GK	ZEB2	CERK	MID1IP1				ARPC2				RABAC1	RGL2								CDC42EP3	CCL4			S100A10
			EIF4G1									LRRN3	SIK1	IDUA	VDAC1	PLXNB2				XRCC5				XAF1	LAPTM4A								RNPEP	KLF4			IFI6
			HOPX									ZNF680	RP11-1100L3.8	MZF1	IRS1	SPAG1				COX7B				ARHGAP18	SERPING1								CENPW	H2AFJ			ARL6IP4
			H3F3A									MYLIP	CH507-42P11.8	CHKA	ALG13	MCC				CNTRL				NUDT4	NTAN1								JAML	MDH1			SOCS3
			LGALS1									RP3-468O1.6	AGO2	FANCL	CH507-42P11.5	EMID1				NDUFB8				HLA-E	TSPAN4								ACVRL1	PABPC4			GLIPR1
			APOD									RP11-3P17.5	LRRTM2	MTRNR2L4	C12orf60	DDOST				SF3B5				SULF2	TXNL4B								ECH1	EFHD2			ATP1B3
			SMOC2									PTOV1	RPS16	PACSIN2	RP11-82L18.2	ATL2				SRSF4				EFCAB14	UROD								CMC1	TMSB4X			SAMSN1
			VIM									CYBRD1	SEPT6	SUMF2	PRCP	MAP4K4				PSMA3				MXD4	GNPDA2								HLA-DRB1	MAT2A			TXNIP
			GABARAP									RPL35	PLD5	ZNF737	CTNS	PAPSS2				RBM3				ARGLU1	MBNL2								HTATIP2	ZEB2			ACTR2
			PTN									UBN2	NDUFA11	APOE	TGOLN2	PACSIN2				COTL1				EIF4G2	HS3ST1								TMED9	CXCL2			OSTF1
			HLA-B									MAP4K3	RPS9	IGKV1D-42	CYYR1	ATP11C				RFC1				GNAS	SEPHS1								MPC1	LGALS3BP			PPP1CB
			RGCC									DPP10	RP13-49I15.5	ULK1	GCKR	NSMF				SET				HSPA5	IFITM3								RNF13	GADD45B			PPDPF
			FXYD1									HECTD1	MTMR11	SIN3B	ZNF836	PTPRF				RHEB				PIM3	CARHSP1								UBE2L6	IQGAP2			CHMP1B
			TGFBI									SLC38A2	MRPS21	TPP1	CEBPD	PDK3				CCT6A				IFI44L	PMEPA1								NPTN	LAMTOR2			PSME2
			MT-ND4L									ELOVL5	RP11-324I22.3	ALDH3A2	HNRNPH3	EPAS1				MT2A				HNRNPH1	THBS1								LMNA	ATP1B3			GBP5
			MGP									ARAF	SERF2	FDPS	CDC42BPB	ARHGAP32				YWHAE				RTN4	C17orf58								HAGH	DBI
												NIT1	PTBP2	IGHJ6	RP11-14D22.5	SUSD1				ATP5PO				CSNK1A1	ZBTB20								EIF4EBP1	LRPAP1
												RPS18	ZDBF2	IGLV3-1	SIK2	DPY19L1				TMSB4X				MIR4435-2HG	PARVA								SMIM14	APLP2
												TMEM245	EIF4G2	LSP1	RP11-430C17.1	PIK3R3				EIF5B				LBH	NDRG2								BCAP31	LIMS1
												RPS5	USP34	TMEM14B	MOCOS	NEDD1				COX7A2				GBP4	ITGA3								PTPN6	MAP3K8
												PSME2	TCEA3	KIF1B	ATP2B4	SLC43A2				PSMA7				IVNS1ABP	COL12A1								TCIRG1	TXN
												ALDH1L1	ATL2	KIAA0114	IFFO2	PTPRK				RGS1				CALM1	DOCK6								HSD17B11	SAMSN1
												FUBP1	IMPAD1	ADGRV1	SMURF1	STARD10				ATP5MD				NEAT1	ATE1								THBS1	BEX4
												NACA2	CDH2	TUBB4A	FLVCR2	NFE2L1				MPC2				IFNGR1	GFOD2								SCP2	SSR3
												PSAT1	CHCHD2	TMCO6	POLR1C	HIF1A				SNHG25				HSPA1A	ADGRL4								MINK1	RTN4
												SLC25A6	RNA5-8SN4	SHOX	RRP12	TCF3				CALM1				JUN	MMRN2								SERF2	MYDGF
												GPX4	VEGFA	ITGA5	PON2	SNN				CNN2				CYTOR	BICD1								LEPROT	H2AFY
												AKAP9	SMIM3	ANTXR1	BAIAP2L1	KBTBD2				ATP5F1B				XIST	TSPAN31								TBC1D2	FABP5
												TXNRD1	TIMP1	OIP5-AS1	EEF1B2	MAOB				HSPE1				DUSP23	BLCAP								MYD88	CD53
												ITGA2	RPL32	TRIM25	TP53INP2	GNA13				HSPD1				IER2	GINM1								COQ2	ANXA2
												RBMX	KCTD20	COPS7B	FBXO25					FKBP11				FOXP1	SDC3								HSD17B14	ZNF331
												GABPB1-AS1	PTGFRN	CCZ1B	NCL					PPA1					PAM								NDUFV2	RNH1
												POLR1D	RN7SL396P	TSPAN12	XXbac-BPG116M5.14					IL32					ABCD4								GABARAP	CD36
												UBA3	BTAF1	NECAB3	XXbac-BPG116M5.16					COPE					GYPC								LACTB	FYB1
												RPS16	LRRC75A-AS1	MYZAP	BCL3					EMP3					PKIG								WASHC3	ARL6IP1
												LRRC58	LDHA	ZNF708	BCOR					ATP5F1C					TNS1								CCDC88A	HES1
												HSD17B4	CNOT6L	USP3	GZF1					TOP1					SSFA2								CD58	SNX6
												NDUFA4	SDC4	MTUS1	KIAA0100					HIST1H1E					ANXA2								PEPD	YWHAH
												RP11-576D8.2	RAP1B	GOLGA6L9	SH3PXD2B					DBI					FILIP1L								NDUFB3	AC020656.1
												FBXW2	AC004945.2	PNPLA2	LIMS3					SPCS1					PRPSAP1								CTSZ	NFKBIA
												KAT2A	RPS11	NQO2	DDX18					PSMD7					RCAN1								CYBB	CALR
												LUC7L3	RPL23	PSME1	RP11-253I19.3					CD52					TMEM115								FMNL2	TNFRSF4
												NPEPPS	GOLM1	RNF141	MORF4L2					CLEC2D					REXO2								GTF2H5	CXCL8
												AF277315.18	GSTT2	SEMA6A	RP11-109E12.1					NME1					ASPH								DDAH2	C15orf48
												FAM223A	CCT2	TUBG2	TDG					DDX46					TNS2								FBXO6	AKAP9
												TRIP6	MLEC	SERPINA5	AGPAT6					NPM1					UACA								TMEM91	ID2
												TIMP3	RPS21	PTOV1	FGF9					MTDH					PGRMC2								PDCD6IP	ZFP36L1
												IQGAP2	RGN	ETAA1	TMUB1					GTF3A					XPOT								CSF1
												NARS	RNF122	PPP6R3	LRRN4CL					SERBP1					NECTIN2								GUSB
												KIAA1370	AKAP7	GOLGA6L10	CCNT1					NCL					HSPB1								AK6
												EVI5	REV1	RBM6	PHYHIP					PKM					PXMP2								SMIM15
												MSL1	SLC25A3	EXOSC7	HIF1A					CRELD2					DOCK5								GNPTG
												PHKA1	GSTT2B	NDRG4	SNORD114-23					SPCS3					SELENOW								CHMP5
												AC005062.2	EIF3C	C1QTNF1-AS1	ETHE1					MT-ND6					F2R								LAT2
												ARHGAP18	CCDC170	NBPF3	NOP16					SEPT7					MARCKSL1								LYZ
												MSH6	SYNE3	H6PD	TMEM165					SRM					MAP1B								C1D
												MRPL49	PABPC1	MIR6087	IER3					ATP5MC1					TSTA3								BTF3L4
												MBD6	UXT	RP11-133K1.6	SNORD114-9					C1QBP					PTMS								TAF10
												MTMR11	RP11-426D19.1	RP3-468O1.6	CHMP1B					ZFP36L2					ITGAV								APLP2
												RPL19	FOXK1	PSAP	LIMS4					CDV3					DAAM1								SUSD1
												INSR	ARG2	BTN3A1	MIER1					CALR					EIF5A2								S100A4
												EWSR1	PRDX6	ZNF302	RANGAP1					HSPA5					CHST15								UBE2A
												FGD6	RP11-109I13.2	ANKRD52	HUWE1					HMGN3					DPYSL3								SLC39A3
												PDE8A	AVPI1	IGKV2D-40	EIF2B4					SEC61B					ZEB1								YBX1
												CERS2	RP11-226M10.3	DCAF6	CD83					SEC61G					ZNF43								TM6SF1
												LMBR1	RBBP8	STAG3L5P-PVRIG2P-PILRB	FBXW5					HSP90B1					CCND1								TKT
												OBSL1	RP11-884K10.5	RP11-1055B8.4	BTAF1										TMEM9								MOSPD2
												LZTS2	TRA2A	AAAS	CBL										ANKRD26								DNAJA1
												ATXN8OS	NAB2	IGKV1D-16	SNORD114-11										ATP11C								ANPEP
												LENG8	NIPSNAP3B	RCBTB1	MIR300										FAM3C								DBI
												B3GNT5	KCNK2	DECR1	ARFGEF2										HAPLN3								HLA-DRA
												MT1H	EMD	PKN2	RP1-298J18.3										TRIM5								ERP44
												SLFN5	TEX2	TPM2	CDKN1A										IGFBP2								GRB2
												SQSTM1	ZNF641	IGKV1OR2-108	PPRC1										PTK2								ATP2C1
												KIAA1967	OGFOD1	IGHJ4	DDIT4										LUZP1								NDUFA7
												NGEF	NPNT	GSTT2	MYH9										ARHGAP21								DCUN1D5
												QPCT	ZNF189	MMAB	SRSF6										ZNF254								HLA-DPA1
												AC093690.1	KTN1	MXRA7	RHEB										MDK								GRINA
												RN7SKP193	RPS7	NAT9	DYNLL2										CTNNA1								TALDO1
												MRPS23	FLVCR2	STX3	IL1R1										TMOD2								CAPZA2
												PDGFC	SYDE2	P4HA1	ZNF487										CERS2								MTHFS
												UBA5	KIF5C	RBCK1	AC010136.2										ARHGEF7								C9orf16
												DCUN1D4	PKM	RP4-639F20.1	ATF4										PLA2G16								ATP6V1E1
												ENAH	DERL1	GALT	RSRP1										TSHZ1								CD40
												PANK3	RP11-630A13.4	KIAA0930	HSP90AB1										ACTN1								MSRB1
												RPL27A	JOSD1	GPD1L	LINC00340										HES1								ISOC2
												TOMM7	MAPRE2	GNPAT	GSPT1										STOM								JOSD2
												DNAJC19	POLR3E	ZNF765	ABL1										RHOC								QDPR
												RN7SKP237	ZNRF3	RP11-320G24.1	SAT1										TPD52L2								CXCL2
												TEKT4	MAFF	CWF19L2	SNORD114-30										SLC27A3								MTX2
												OST4	SRSF11	PPP1R9A	NOP56										UTRN								MRPL13
												CACNA2D1	POM121	RP11-231C14.4	CHD2										MARVELD1								TXNDC11
												ANKRD46	CUL4A	SULT1A2	EEF2										RRAS								HEXA
												GIPC2	RP11-92K2.2	NR2C1	DDX24										PLPP3								C18orf32
												RN7SKP214	SRSF1	GSTT2B	GRIA3										NDRG1								TIMP2
												HDGF	TIPIN	SP100	FLOT1										VIM								SEC11A
												PUM2	GSPT1	PANK3	KDM4B										LIMS1								TMEM219
												CKB	DHCR24	RP11-157I4.4	SPOCK2										CD36								SCIMP
												CRLS1	ATP5B	TIA1	PEG3										ARL4A								NEK6
												SLC26A2	WDR6	P3H2	SNORD113-5										ZC3H7A								AAED1
												KLHDC10	XRN2	IGKV1D-43	NBPF3										LRMDA								ASAH1
												EEF2	SRI	WDR45	PSMD2										MAML2								FKBP1A
												MBNL2	PITPNM1	MAMSTR	COPA										SLF2								PLSCR1
												RP11-598C10.1	SLC38A2	USP15	ABCG1										ARPC1A								ECHDC1
												MT1A	RPSA	TBC1D32	DESI1										C1orf123								HSDL2
												COQ10A	CKB	TOR1AIP2	SLC8B1										NUCB1								RTN4
												PTS	SLF2	FADS3	KAT2A										ITSN1								CD33
												RPS27L	PBXIP1	SH3GLB2	RP11-363P13.1										PNPLA2								DHRS4
												ASAP3	LTV1	NPIPB3	SLC22A3										ARID5B								MMP24OS
												NONO	WTAP	CRELD1	RRBP1										HSD17B12								TPMT
												MGAT4B	MARCH6	VASH1	TMEM55B										ZNF33B								VDAC2
												TPI1	HNRNPA1	NBPF15	RWDD4										CALU								AC020656.1
												CYC1	SLC7A1	CTNNB1	SNORD114-16										FAF2								MPV17
												UQCR11	MT1F	ZC3H11B	EIF4A1										ZSCAN18								MFSD10
												AVPR1A	GAS5	IFI27	FOXK1										S100A10								MINOS1
												IGDCC4	PCID2	IGKV1-37	KIAA1522										BCR								CFL1
												MTF2	FRS2	IGKV1D-37	IGF2R										WDR18								NENF
												RPL24	AC010746.2	NFIB	MMADHC										COMT								RND3
												RPL7	PHLPP1	SLC7A6	RP11-303E16.2										EMP1								DCTN6
												TMEM120A	STXBP5L	ARHGEF28	HOOK3										TGFBR3								SELENOT
												MVP	SPOCK1	FAM13A	NSFL1C										MARCKS								PRKCD
												DDTL	LINC-PINT	RP11-88I18.2	ASCC1										SPTLC2								CST3
												CCDC170	SNRNP70	ZNF83	RN7SL749P										ZMYND8								TSG101
												SPG20	FAM198B	AC130469.2	CLCN3										EIF4G3								FAM50A
												PGPEP1	HNRNPA0	LENG8	SPATA13										FERMT2								LYAR
												FAM208A	H3F3A	CTNS	RFTN2										DEPP1								CREG1
												PRH1	MYL12A	CTC-426B10.1	PPARGC1A										DBN1								PCBD1
												TMEM14C	KIFC1	RP11-98L5.2	ACSF2										DCTN1								PSMG1
												MDH2	MYOM1	CH507-24F1.1	PLBD2										DDX42								AKIRIN2
												PRLR	PABPC3	RP11-116D17.3	SNORD113-1										FNDC3A								RAB10
												ATF7IP2	SPG20	CABIN1	RP11-108A14.1										CPD								CMPK2
												PFDN5	ATR	COMMD3	RP11-324I22.3										TNFSF10								HLA-DPB1
												P3H2	CPB1	TNFRSF14	GSTM5										CKAP4								TMSB4X
												NBPF20	USP47	AKT1	FZD4										DDAH2								P2RX4
												SNORD46	EEF1D	BDH2	CTD-2525I3.3										FARP1								GBP1
												CPSF6	C6orf120	IGHJ5	RNF217										TIMP1								AGPS
												AHCYL1	AXL	AC093690.1	RPL21										ODF2L								SSR3
												RN7SKP243	TXLNG	FAM150B	CENPN										TP53TG1								CNDP2
												GPX1	CYSTM1	RIC3	GAS5										NEXN								LAMTOR2
												RP11-302B13.5	MT1M	UBE3B	TAF9B										AC005261.1								CLEC7A
												PAQR5	HNRNPC	RP11-818F20.5	NDUFA11										EMCN								MGAT1
												ZRANB2	RPL10A	AP1G1	AMIGO2										TCERG1								ASGR1
												NAP1L1	GLTSCR2	CNTN6	CHCHD2										POLK								SHTN1
												FZD6	ZRANB1	LGR4	SREBF2										ATF6								CCND3
												NDUFS1	SERPINA5	SMIM14	SIAH2										GCSH								TWF2
												PPP1R3C	RN7SL752P	DMAP1	RP11-161I2.1										SLC9A9								TMEM173
												CGGBP1	APCDD1	TCEA3	BTG2										RABAC1								PDHA1
												SNX3	RPL24	PHYH	DSN1										WARS								ARPC5
												ZNF326	DMD	YPEL3	PLXNA3										ACBD6								SDSL
												MAEA	EGR1	AMPD3	FRS2										FHL3								SEPHS2
												RN7SL665P	C11orf96	EXTL2	UBC										THBD								GLB1
												FAM210B	ATP5L	NBPF26	SNORD114-5										FUNDC2								ZBTB8OS
												RP11-168O22.1	TDG	FAXDC2	STARD7										PLEKHO2								CLTA
												VPS13A	LGR5	SRGAP2B	CHPT1										ERI3								EMG1
												ZNF207	PGM2	RPL3	MTAP										RFK								PSMA7
												AHDC1	HSPH1	TUBG1	FBXO34										MON2								NDUFA4
												DHRS7	CERK	PHACTR2	SERINC3										SOX4								HLA-DQA1
												PGM5	LY6E	ZNF430	UBE2D3										MMP2								CTSA
												SLC8B1	ANKRD10	SULT1A1	PUM2										CERS6								RAB8A
												MRPL57	UFSP2	RPS27L	SNORD114-21										RARS2								HIGD1A
												MPV17	RPL36AL	MAPRE2	C8G										PLPP5								RAB5C
												SLC2A8	GML	RBM47	ISCA1										TMEM50B								CD164
												TNFAIP2	NAA50	RBM3	HMGCR										EI24								LY96
												UGP2	SNORD114-31	GBAS	ITPR1										TPM4								DUSP23
												PSMD6	UBB	COMT	RP4-614O4.5										ID3								CLIC1
												GOLGA8F	ZKSCAN1	PTPRH	ARHGAP10										ITM2C								LSM10
												ADCY9	SNRPG	MTMR11	PTMA										MRPL32								SPG21
												CTD-2090I13.1	ILF3	PWWP2B	BCL9L										SIRT2								HADHB
												ZC3H11B	LATS2	RP11-347C12.1	SPAG4										DLC1								ITPK1
												RN7SKP228	TMSB4Y	ZMIZ2	RPL10A										MAP4K5								POLR2K
												RN7SKP86	BZW1	DST	NSDHL										MSRB2								RAB7A
												MT1M	TCAF1	RABGGTB	ABHD18										VGLL4								AIF1
												COX8A	UST	SNORD104	MIR495										DAD1								C2orf74
												RALYL	PRDM5	SETDB2	CTB-43E15.3										YIPF5								RNF7
												PHB2	MAN1A1	LEPROT	TBCA										BNIP3								EEA1
												RPS21	LUZP1	COQ9	PABPC3										DPM2								FAM162A
												SIMC1	ZCCHC14	BRAT1	PFKP										BMPR2								PSMG2
												ACTR1B	MCTP2	ARHGAP18	CKS2										TCEA2								TCEAL4
												KDM2A	RBM6	AS3MT	EIF5										SBF2								ATP6V0E1
												PTK2	RPL4	SLC38A2	RP11-385F5.4										AAED1								SAMM50
												ANO8	DCDC2	PLEKHH1	AADAC										MDFIC								HAVCR2
												AFF4	CYP3A4	SLITRK4	CHGB										UBAP2								PPCS
												MDH1	ZNF638	NEU3	H6PD										ZMYM4								PSMD9
												RP13-580B18.4	RPL39	GTF2I	RP11-58B17.1										SELENOP								PSMA3
												NDUFB1	TM7SF2	MGEA5	PCED1B										ERICH1								POMP
												NADK	PRR26	SLC26A11	TRA2A										CLCN3								TSFM
												PBX1	ATXN2	HDAC7	PNRC1										APC								TMEM230
												PCNX4	USP36	BAZ2B	APLN										VEZT								EFHD2
												CYP3A4	TNFAIP1	ARL17A	ST3GAL4										CD93								DYNLL1
												RP11-597D13.9	ACTN1	DDB1	RP11-884K10.5										SLC39A1								ATP6V1B2
												RPL23A	CD83	IGKV2-40	SNORD63										PEAK1								TMEM167A
												TRIB2	LRRC41	NONO	TEX2										RYK								RER1
												AMHR2	CSNK1A1	TGIF1	SEC24A										RDX								TMEM126A
												NUFIP2	MIR193BHG	SLC22A15	SEC16A										AKAP11								MAN1A1
												DLD	MIR4444-2	BEX3	MLLT11										C16orf91								CMAS
												FADS2	SSR2	LACTB2	RP11-654A16.1										ZDHHC21								CD52
												RP11-334C17.5	RMDN2	MBOAT7	SNORD114-22										PXN								ACTN1
												ZNF708	MICU3	NBPF11	SNU13										HHEX								CYCS
												ZNF138	SNRNP27	SRSF2	SMARCA4										PTTG1IP								RAB9A
												PSMA3	BTG3	POM121	SNORD113-8										METTL8								PSMB5
												AKAP7	GOLGA8B	ZNF85	CACNA1H										KDSR								ARPC2
												ZKSCAN1	PDXK	CLPTM1	CH507-513H4.1										EPN2								ACAA1
												TPP1	ATP1B1	BORCS7	C1QTNF1										SEC61A1								TMEM63A
												USP34	RP4-742J24.2	ADIPOR2	MIR370										DEXI								NDUFAB1
												TXLNG	COL6A1	MTRNR2L13	CTD-3064H18.6										PTRH1								POP4
												ACP1	YBX1	SETD5	RANBP10										EIF2B2								RAD23A
												RARS2	NFE2L2	SMIM10L1	CH507-528H12.1										NOTCH1								PNPLA2
												TPCN1	RP11-668G10.2	GATAD1	OAF										TCEAL4								ARL2
												ZNF302	PIGH	TMBIM6	ZNF540										SYNE1								PHLDA2
												EIF4G2	RGPD4	AKAP17A	AGO2										LRCH3								C2
												KIAA1958	CTD-3157E16.2	C9orf16	PBX1										PAIP1								SELENOH
												ZNF836	FOXC1	RREB1	GABPB2										FKBP1A								MRPL22
												GNPTG	GLUD1	PHC2	CBLB										YBX3								KAT8
												EXTL2	AC013271.7	PYROXD2	BTBD9										SDF2								ARL1
												GRHPR	HSBP1	GOLGA8S	NSUN4										PGRMC1								SRI
												DNAJC25	PVT1	ZNF730	RNF19B										IFT57								HEBP1
												WDR75	GOLGA8A	SPARC	SLC26A1										HMBOX1								COLGALT1
												KLHDC8A	RPL39L	LETMD1	ABLIM1										OSBPL1A								TNF
												NBPF10	CAMK1	ZNF888	USP47										ZNF326								OSTM1
												ADIPOR2	PLCL2	IGKV2-28	USPL1										ORMDL2								SAMHD1
												FGFR2	TUSC3	ZNF681	AP2A1										C4orf48								CTBS
												ACSF2	HMGN3	ZNF226	COL4A2										GRPEL1								RRAGD
												ANGPTL1	RP11-293N1.1	PARP3	PHF20										TMEM123								PYURF
												TBCA	ULK1	IFITM10	SPRY2										TAP2								DMAC1
												FRG1	GSTM5	SRA1	LARP1B										PINK1								TMEM273
												ANKRD42	ADHFE1	PDP1	SPAG5										DYNC1I2								AP1S1
												PDK1	H3F3B	MAN2A1	DHRSX										EMC2								RAB32
												CCDC50	CDK6	RUNDC3B	ZFP36										PGM2L1								HVCN1
												ACTR3	FAU	CXXC1	GYS1										PPP2CB								ELP5
												GSTP1	RFTN2	RP11-304M2.2	FAM195A										TSC22D1								SHARPIN
												PDDC1	UQCRQ	ENPP3	URB1										TANC2								ESD
												RP4-717I23.3	WNT4	TBC1D17	C1GALT1C1										GORASP2								NTAN1
												AP2A1	MVP	PILRA	VAMP2										FRMD4B								COA4
												RP11-716H6.2	DPH1	NOTCH2NL	RAB3A										TMEM59								LSM4
												ZNF462	GALNT2	WBP1	SYNM										POLR2L								TUBA1B
												ECE1	NFKBIA	ANAPC5	SFPQ										KRIT1								PTAFR
												RPL23	B3GNT7	PAN2	DNAJB9										PLRG1								NRBF2
												THEM4	CYTOR	ZNF700	ATP5B										NARF								BID
												ATN1	GTF2H5	MITD1	RP11-84A12.1										TOR1A								PSMA5
												TMEM106B	PRKD1	TRMT13	KIAA0195										CTNND1								ARL4A
												PELO	ABCE1	YARS	SEC14L1										DNASE1L3								HPCAL1
												PID1	RNF145	NEK7	ICK										PLEC								UNC50
												RAB9A	ING2	NCLN	RP11-678G14.3										ZNF704								FGD2
												TROVE2	PABPC4	IGKV2-30	MVK										MYL6B								RASGEF1B
												REEP6	NDUFC1	THEM4	YTHDF3										KRTCAP2								DYNLT1
												RP11-627G18.3	AC108938.5	TSHZ2	TUBA4B										ELOVL1								SLC16A3
												AC013271.5	ETV5	CNPPD1	RAB18										ITGB1								PLAU
												ZBTB7A	CACNA1D	CASD1	S100A13										MPST								ACOT9
												SLC9A3R1	TGOLN2	STX18	EHMT1										STMN1								MSRB2
												BMP1	BST2	CSAD	USP15										MYL12B								TMEM179B
												RPS4X	ARFGEF2	SLC3A2	ILF3										NTPCR								TYMP
												ZCCHC11	RPS5	IGKV2D-28	SNORD114-14										AAMDC								RAP1B
												RBM26	HSD3B2	ZNF492	MARCH3										MAPK3								GNB2
												CTSF	DIAPH1	PPIF	RBBP8										PCID2								STX11
												FMO1	H3F3C	REXO1	CDADC1										TCTN3								PRDX6
												CELF5	SEC61B	CHIC2	RP11-263C24.1										GUK1								SAP18
												ZNF507	SMURF1	IGKJ4	ARIH1										SLC50A1								EMC7
												ACTG1	MRAS	PCMTD2	RF00322										SVIP								PARP9
												ARFGAP3	CTB-131B5.2	EML4	B4GALNT3										SPPL3								PRDX3
												GOLGA8G	RAB34	KLHDC8B	RP11-98L5.2										CCDC82								RNF181
												NDUFB7	SHH	SRGAP2C	RP3-468O1.6										ATP2B4								ITSN1
												PTPRE	GTF2I	RP5-827C21.4	YPEL5										NFIC								IFI35
												CDH12	VTRNA1-2	TNFSF13B	GTF2IRD1										NAXE								DYNLRB1
												RPS23	TMEM136	PLEKHM1	TLE4										RALGDS								UTP18
												SFPQ	MAP1LC3B	MPST	SNHG8										SNX14								LAMTOR5
												HNRNPR	RNU2-28P	SLC4A3	RPS11										DHX29								KLF4
												FAM199X	TLE4	PITPNM2	DDIT3										DNAJB4								PDCL
												NDUFC2	YY1	MARC2	SIN3B										YPEL2								ATP5F1C
												SLC35A1	HBP1	IGLV2-14	FOS										C1GALT1C1								CDC42BPB
												RN7SKP217	SMAD2	ABCB4	HCG18										NDUFS7								EML4
												UBE4B	TLN1	RIMS2	IPO4										ST6GAL1								MAP1LC3B
												PAPSS2	MFAP1	CHD9	RAN										PXDC1								CD83
												C1RL	NOP58	IGKV2D-30	ANKRD13C										AIG1								ATP1B3
												UBE2Q2	KIAA0513	WDFY2	RP13-39P12.3										FAM102A								HSBP1
												MAST4	OPTN	COG4	CD63										HIPK3								CBWD1
												DARS	RGPD6	RP11-399J13.2	CSNK1A1L										FAM126A								SCARB2
												SNCG	BAMBI	VCAM1	COX15										UBE2H								H2AFJ
												NDUFC1	CTD-2090I13.1	RPS8	RP11-154B12.4										SH2D3C								SLC39A10
												NIPSNAP3A	C9orf66	IGHV4-39	RAB38										IFT43								CAMTA1
												KLHL21	RP11-350G24.1	CLUH	CCBE1										CITED4								RAC1
												RPL28	ATP5D	RP11-357H14.17	KLHL29										HDAC7								SH3BGRL3
												PCBP1	FBXO18	MRAP	PRKD3										CUL5								VAPA
												RNPC3	RP1-266L20.2	ZNF813	IMPDH2										YWHAE								GTF3C6
												UNG	RGPD1	CYC1	MESDC1										ADD3								CYSLTR1
												WDR26	RP11-392B6.1	ZNF98	DUOX1										SIN3B								FEZ2
												TXN2	TNFRSF10B	IGKV1-27	CCNH										MAOA								PSMB6
												C6orf62	RGPD3	DLG5	TMED5										TM2D2								PGP
												RP11-977G19.5	AGTR1	BTN3A3	IL23R										NRIP1								DNTTIP1
												AP2M1	TLE1	HNRNPDL	CTB-32O4.2										TMEM50A								HMOX2
												NFATC4	MAP1LC3A	TMEM120A	RP11-314N13.4										KTN1								PFN1
												H6PD	DHCR7	FSTL3	HNRNPDL										CFAP298								JPT1
												DCAF12	MARCKSL1	PDE7A	HDAC7										HIC1								TMED10
												LEF1	TESK1	IL1R1	SLC10A3										TAX1BP3								TMBIM6
												HP1BP3	CEBPB	ANAPC16	AMDHD1										MGAT4B								RNF149
												EMP3	SCARNA22	NRDC	CMSS1										CAPNS1								TXNIP
												SNHG9	AGPAT3	NT5DC1	MBNL2										TBC1D4								ELOC
												TKFC	CAMK2N1	MIR34AHG	KALRN										DAB2								PEX16
												MZT2B	RGPD8	ELMOD3	FAM222A										SEPT11								MYL12A
												AAMDC	RN7SL151P	BCO2	RP11-325F22.4										ZC3H7B								ANAPC15
												ZNF655	XRCC6	TRIM54	RP11-278C7.4										PEF1								CTSS
												NDUFA13	PRPF8	ABCF3	TRIB1										UNC50								ACAA2
												IMPAD1	P3H2	GTF2IRD2	BRI3										WSB1								M6PR
												SEC62	FUBP1	XRRA1	MIR571										CASK								ISG15
												RP11-322M19.1	CRTAP	UBE2G2	PTDSS1										LTBP4								ISCU
												LMAN1	MESDC1	CGNL1	DIO2										ROCK2								FAM173A
												TFB2M	GIPC2	OTUD7B	STAT5A										EID1								OTUD1
												GLRX2	PHF6	PCBP2	ZBTB4										ACTN4								TCEAL9
												TRMT13	BCKDK	RP11-874J12.2	RP3-453C12.14										MEF2C								RUNX1
												RP11-274B21.10	YWHAE	CH507-145C22.1	ARMCX2										SLC38A2								ANKRD28
												FOXK1	VDAC1	SFXN4	SUPT6H										XPA								PSMD14
												RPL15	ARL6IP1	NKTR	SNORD113-9										PTAR1								FERMT3
												SUGP2	UIMC1	PNKP	RANBP3										TIMP2								HPS5
												GSPT1	CXorf40B	FHL2	RP11-43N16.4										TM9SF3								CRIP1
												URI1	CTD-2119F7.2	IGDCC4	EIF3J										TP53I3								MAPKAPK3
												LONP1	PRKAR2B	EZR	TRAF4										PPP3CA								CXCL8
												IRS1	SRRM2	MGAT4B	HNRNPUL1										APLP2								CHCHD1
												UTRN	RBP4	RP11-446H18.3	RP6-65G23.3										DCTN6								ECHS1
												ZEB2	GRIN2C	RAB31	IL4R										SPTAN1								DBNL
												RP11-114G11.5	CIART	MICA	SYCP3										TTF1								MRPS23
												CSTB	ABLIM1	BAIAP2L1	SLC7A2										MSL1								ENY2
												MRPS6	RP11-219B17.1	IGLV2-23	BAG1										APOLD1								PSMA4
												ZNF24	AC021224.1	CYB5R3	MCOLN3										GGT5								TRIM14
												WTAP	COL27A1	OGT	RP5-937E21.8										CD81								C1orf43
												RP11-193H5.1	ZFP36	RSRP1	ZSCAN2										ETS2								PRR13
												BAMBI	MREG	RP11-1035H13.2	SMCO3										MAFF								UBE2F
												RP4-614O4.5	UQCRFS1	RP4-604K5.3	RNU6-509P										RCN2								RHOA
												ASXL1	HSPA4L	CLK4	SGSM3										KDELR2								CMC2
												OSBP	USP7	RHOBTB1	PAM										STARD3NL								SMIM37
												ASH1L	RGPD5	FAM160A2	SNCG										PMP22								C19orf70
												MFF	GNAI1	NUDT13	RCE1										TSN								HERC5
												SHPRH	RBPMS	INTS3	TSPYL2										FOXP1								AZI2
												NUSAP1	TCERG1	FARP1	FNBP4										SCOC								MRPL41
												RPS10	KLHL7	MRPL46	TAF9										GUCY1A1								PCMT1
												MED12	RP11-356K23.1	SLC9A3R1	ZFC3H1										BMS1								TPM4
												RPS3A	RP1-170O19.17	RP11-349A22.5	HNRNPC										VAMP5								NDUFA13
												CAT	SNORD113-2	HSDL2	FAU										MAGED2								TAGLN2
												EMC2	TSPO	GATA6	PDIA6										ADAM10								PHB
												HSD17B10	FHL2	KCNJ15	RP11-1102P22.2										PDCD6IP								MDH2
												MRPL41	RPS26	RP3-325F22.3	RF00019										ZFHX3								SERPINB1
												HNRNPA1	INAFM1	TMEM136	CCSER2										SLC38A1								SLA
												MAMSTR	RN7SL3	NBPF12	EIF4A2										CCNL2								SH3BGRL
												THNSL2	AC079779.4	ATF4	TMEM120A										CPQ								CDC37
												ATP5A1	SMARCA5	ZNF845	SNORD17										RAB14								CEBPA
												CTD-2228K2.7	NCS1	CH507-145C22.3	CEBPZ										TBC1D9								CKLF
												CTNNB1	FXYD5	TST	SNRNP70										SLC44A1								ELOB
												ANAPC7	RBM12	TCEAL9	TNFRSF1A										ATRAID								GLRX3
												SUMO1	EZR	MCFD2	RP11-107E5.3										PEPD								UQCRFS1
												C8orf33	HNRNPA1L2	AP2A1	SCML1										TMEM87B								VPS26A
												GRIA3	C1QBP	DOT1L	PPP1R10										IFITM2								HSD17B12
												L3MBTL3	RNF7	INO80E	CDK8										ABLIM1								HINT2
												HNRNPK	COX7C	NFE2L1	KCNK5										CYB5R1								SNF8
												WDR63	HMGB1	MOGS	SNHG12										NUMB								JUN
												TRMT112	BIRC2	TRPC4AP	CTBP2										MPRIP								DPP7
												ARRDC3	CDC42SE1	LYPLA1	AC092296.1										TMBIM4								NDUFC1
												CUTA	EXPH5	RHOT1	RIOK1										RRAGA								COX7A2L
												NDUFA3	GULP1	SMPD4	RN7SL507P										WDR83OS								PSME2
												MPHOSPH8	PLEKHH2	FNIP1	RP4-564F22.2										DST								EPSTI1
												PWWP2A	CSNK2B	PBX3	ACOT8										DSTN								NDUFB6
												EZR	RPS13	FAM160B1	NXF1										A2M								LGALS1
												PRDX1	COX4I1	ZNF728	MAP3K15										SIRPA								TMBIM4
												CCDC69	RGPD2	PPP1R13L	USP12										MEF2A								LITAF
												ANKRD52	SNU13	CCS	FADS1										TFG								MRPL18
												HHEX	RPS12	UNC119B	FOSB										DEGS1								TMEM70
												TCEA3	ATOX1	S100A6	IPO7										CAPN2								APH1A
												TNPO2	NAPRT	GLMP	RP11-359K18.4										RAB6A								COPZ1
												ECHS1	RP3-468O1.6	NPEPL1	CTNNB1										CD99								ATP5MF
												BRWD1	RAI1	IGLV2-11	HNRNPA1										FCGRT								PKM
												RP11-5G9.6	RP11-249C24.10	RARS2	RP11-573N10.1										FDPS								SH3GLB1
												GSTT2B	GYS1	ST8SIA5	CTD-2135D7.3										IGFBP5								TBC1D10C
												HNRNPLL	PRRX1	PRKAB2	CELA2B										HLA-E								ATP2B1-AS1
												RP13-1039J1.4	CADM1	PTER	AC058791.1										HMGN3								GTF2A2
												CAAP1	RP11-118B22.2	AF277315.18	RALGAPA1										EDEM2								ARF4
												NR1H4	KIAA1462	IGLV1-44	HYOU1										CHMP3								SERTAD1
												PCMTD1	PMVK	FAM223A	RNF144A										TMED3								FLNA
												LRRC75A-AS1	MIR1244-2	IGLV1-47	GADD45G										POLR3GL								TRAPPC2L
												PNN	EDF1	CTDSP2	MAN1A1										CFAP97								CD74
												LYPLAL1	NR1D2	HERC2	YWHAZ										ATXN3								SUMO3
												RUFY3	NOSTRIN	RPS13	PORCN										CNPY2								APEX1
												HSF2	AC017048.3	ZNF234	RP11-1148L6.5										MOB2								ATRAID
												TOR1AIP2	RP11-367N14.2	SLC35F5	YTHDC2										ASAP1								ARRB2
												ISCU		ZNF92	RMDN2										DNAJC10								AGTRAP
												RN7SL587P		ZBTB43	SLC25A25										SERINC3								COX17
												ATP5J		LPP	SLC3A2										ITGA1								CIB1
												PAM		PRKG1	EPHA2										HSP90B1								PSMD8
												PTCD3		CREBL2	RP11-182J1.18										PRDX4								PPIA
												MYL12A		UCKL1	KB-1043D8.6										LMNA								BLOC1S1
												DRAM2		IRF3	DDX3X										CTNNB1								PFDN2
												CNPPD1		SCML1	TARS										ELF2								GLTP
												GOLGA8A		OXA1L	WTAP										RAB2A								UQCR10
												SNORD113-9		VPS52	VIMP										TMEM30A								TXNDC12
												SUV39H2		WBP4	CTD-3014M21.1										BCL7C								NDUFS3
												CS		PCCA	RARRES2										HEBP2								WDR1
												ASS1		SGCE	UBQLN2										DDX1								BAG1
												CCAR1		PLSCR4	CD276										MED10								CAP1
												MEG8		SCAP	TAPT1										GNAI2								FGR
												SNORD113-6		IGKV1-16	RPRM										SCARB2								SNRPG
												ID2		BLOC1S1	LRRC8B										PSMB5								COPS5
												ANTXR1		TMEM80	GNL2										BORCS7								BEX3
												PALMD		MAPK10	DCTN6										SREK1								NDUFAF3
												FERMT1		ULK3	UTP4										TMEM14C								LMAN2
												G3BP1		HSPB7	HERC4										FTX								ITGAX
												GOLGB1		ZNF415	MFSD8										TSPAN3								ADRM1
												GSTT2		ANKRD13A	MIR665										NMT2								NDUFB2
												MIR3654		ZFYVE1	MCL1										ALDH2								ACP2
												RPS13		IGKV4-1	NR5A1										PCBD1								CTNNB1
												CEP85L		KIAA1024	SNORD114-7										ITM2B								IL1B
												NBPF15		UBE4B	ABCF1										CYC1								DDIT3
												ENOSF1		IGHV1-3	NPTX1										TMEM141								IRF7
												PLXDC2		IGLV2-8											PTPN11								ITM2B
												NR2C1		GIGYF1											TMEM173								CALM1
												SLC16A7		ACADM											SUN1								NUTF2
												GATAD1		PHF6											WASF2								HIPK2
												RAB34		ZBTB40											MPDU1								TMEM14C
												PARK7		RP11-156K13.1											GABARAPL2								CD47
												PDZRN3		NAPB											CD63								DOCK8
												NFIA		TTC23L											OCIAD1								HMGN3
												RPL10L		GPX4											SRSF11								MTPN
												CTB-31N19.3		COX5B											VKORC1								LRRFIP1
												PACSIN3		BABAM1											RIF1								FAM89B
												DDT		KIF13A											VPS28
												RAB11A		B3GNT5											PIK3C2A
												FAM127A		IRF9											VCP
												ROGDI		KLF7											SLC44A2
												STAMBPL1		ZNF440											PLAC9
												ATP5G3		SERF2											CYTOR
												CCND2		TMEM106B											LMAN1
												TNKS1BP1		ZNF827											NKTR
												HNRNPU		LDAH											PPP1R2
												COX4I1		DDX56											C5orf24
												LEPROT		TRUB1											GUSB
												ZNF189		CSNK2B											TUBB4B
												CTC-505O3.3		FGD4											MAF
												UPF1		USP48											KIF5B
												AKT1		TECR											MYL6
												CHD9		AMY2B											SPAG9
												FAM195A		CTD-2368P22.1											SSR4
												ZFP91		PARP6											GIGYF1
												ATL2		TCAF1											ELK4
												ATP5J2		CDK11A											PEA15
												SCPEP1		CCDC93											RALBP1
												MICA		TLK1											RTN4
												WASHC4		ZNF449											TRIP11
												ABHD14A		MLXIP											RPN2
												VCAM1		WDR13											RHOB
												C2orf69		RP11-274B21.14											QKI
												PRDX2		FAM92A1											CD55
												GTF2I		INTS9											CCL2
												C8orf59		AGRP											YWHAQ
												PRPSAP1		C9orf37											TRAPPC6A
												ANXA5		NMT1											ERLEC1
												ZNRF3		GRB10											ARL6IP1
												C3orf62		CLASP1											AP2A2
												CBWD2		TKT											LRPAP1
												CBX3		C1orf213											PDLIM7
												RREB1		NOL12											FKBP2
												CSTF2T		RP11-69M1.6											REEP5
												RPL39		PLA2G6											SRI
												VAT1		HSPA12A											TMX4
												CHP1		PSPH											GNAS
												ARL5A		RBBP7											ABHD2
												COG3		UBXN6											DUSP6
												ZNF90		DPYD											KDELR1
												COG2		LRRFIP2											CANX
												KRAS		SH3YL1											OS9
												PNKP		TMBIM4											TXNDC12
												SLC35B2		FAM127C											MYDGF
												CWF19L2		PRKCG											RRBP1
												VEZF1		IGLV2-18											PLCG2
												KTN1		FRG1											APOL3
												STX17		HNRNPD											RAB11FIP1
												H2AFJ		SH2B1											PDIA6
												PYCR2		TBC1D23											BEX3
												DCAF6		PPP1R14A											CALR
												ZMYND8		GGA2											TMED9
												RP11-295K3.1		MAPK13											CAST
												MRPS22		ZNF138											HADHB
												SRRM2		RP11-576D8.2											CDC37
												BHLHE41		SNCG											HIST1H2AC
												C12orf57		LETM1											MTRNR2L8
												PPTC7		RSF1											ICE2
												PAPD4		SKAP1											PRPF6
												TNRC6B		PDK2											ALDH1A1
												TST		SLC25A13											YWHAH
												CERK		SQSTM1											SREK1IP1
												RER1		NFKBIA											IFI6
												CHMP2B		MED12											SEC62
												RSF1		REEP6											LY96
												ITGAV		RP11-513G11.1											HLA-A
												RPL30		LAS1L											DDX17
												MLLT3		SNHG3											TM2D1
												ARL6IP5		RPL5
												NDUFA2		IGKJ1
												NBEAL1		TMEM14C
												FTL		VAMP1
												RP11-249C24.12		SCML2
												CLUH		RBPMS
												ZNF280D		FLOT1
												PMPCB		ZNF275
												GCLM		CWC25
												SNORA70F		FTX
												ACAT1		ECH1
												ATP5E		ATG4B
												NAALAD2		STK17A
												DMD		HS2ST1
												FBRSL1		DIP2B
												RPL38		C16orf13
												MTX3		ACIN1
												ANKRA2		VAT1
												SUPT20H		CLIP1
												C11orf31		GOLGA6L4
												UHMK1		PPOX
												EBPL		PBRM1
												ASB4		NFATC4
												ACADM		GALNT10
												MAP3K13		TUBGCP6
												SYCP3		SPATA20
												ANKRD12		TMEM219
												AC092155.4		KIAA0141
												SLF2		RIC8B
												ZHX1		PROX1
												GPR108		UBA1
												METTL7A		PCNX1
												MCCC2		LUZP1
												MTMR3		AK3
												RN7SL546P		IGKV1D-13
												DCAF10		CTD-2579N5.1
												EPDR1		AES
												ATP1B3		FAM111A
												BAZ2A		LDLRAD1
												ZNF714		MARCH7
												ALDH2		FAM76B
												PRDX6		NAALAD2
												H19		C16orf52
												CYYR1		FAM156B
												QPRT		IKZF4
												HSDL2		RP11-141M1.3
												NADK2		TMEM63A
												CD63		NME4
												TSPYL1		ZNF333
												TUG1		RP11-574K11.24
												PPP4R1		SHPRH
												LGALS3BP		ZZZ3
												PPP1R16A		ZNF253
												PPIAL4C		MIR99AHG
												RP11-220I1.1		RAB24
												NACA		TAS2R30
												SH3GLB2		TRIM38
												NIPBL		PKM
												DNPH1		SLC6A6
												MINPP1		BUB3
												ETAA1		SERHL2
												POM121C		KCNQ1OT1
												MTA2		RP11-440L14.4
												HSPA4		RSAD1
												FAF2		MVP
												RALGPS2		NFYB
												GINM1		COMMD4
												HLTF		INHA
												ADCK3		NDUFV1
												PWWP2B		SIMC1
												NBPF19		ENOSF1
												DMPK		ARSG
												ZNF33A		FTCDNL1
												IKZF5		TAX1BP1
												PDPR		ZNF100
												REV3L		MBD1
												HSP90B1		PSMA1
												RPS3		FAAH
												PRDM5		RPL18A
												YWHAB		ZBTB20
												TXNDC15		AMDHD1
												AKAP17A		LGALS3BP
												LGR4		ARFGAP2
												PPP1R14B		RP11-325F22.4
												AADAC		NBPF9
												TDRD3		MTF2
												PEX3		OXR1
												MAPK10		ACTR3
												RPL39L		ACP1
												TCEA1		GTF2IRD2B
												DNM3OS		MLH3
												MTIF3		RTN4
												PSME1		TOM1L2
												GGNBP2		GK5
												PLP2		ZNF93
												RPL36AL		FBXO21
												RP11-258C19.5		RGL3
												PRKRA		ANAPC4
												STXBP5		ALG3
												RP11-349A22.5		CLOCK
												SRSF2		ZNF429
												UQCRC2		ALDH2
												WSB2		FAM156A
												ARHGEF12		MTERFD3
												LTN1		ZNF280D
												OAZ1		ITGA2
												TNPO1		IGLV1-40
												ABHD2		LONRF2
												DEDD		GNPDA1
												FAH		ARL17B
												AASDH		PSME2
												EPC1		ME3
												BIRC6		GPBP1
												GNPTAB		CCND2
												PRDX5		LRRC59
												UXT		NINL
												CBR1		ZC3H6
												EED		HGS
												RPL18A		RAB9A
												RNF144A		ERMP1
												NAA38		RP11-33B1.4
												AKT2		CCDC58
												MFN1		CTD-3184A7.4
												NR0B1		IGHV1-46
												LGALSL		BAZ2A
												MKLN1		TRAK2
												PSMD12		GPAA1
												AC073346.2		FAM195A
												MLF2		ACOT2
												CCBE1		PCNT
												YTHDF2		USP25
												PTPN7		AUH
												AC007392.3		ZNF688
												MGEA5		KIAA1958
												KIFC1		ZNF385B
												BMPR2		IGKV2D-29
												CCND3		LINC-PINT
												UBE2I		AC142472.6
												HINT1		HNRNPLL
												SLC25A3		NPHP3
												TMEM51		PRR33
												MRAS		SLC2A4RG
												MCF2L2		RP11-983P16.4
												PFN1		RNFT1
												RBBP4		C1orf21
												KPNA6		SAR1A
												RP11-806O11.1		VPREB1
												FAM110A		ORC2
												MBOAT7		S100A13
												MIER1		USF2
												ECH1		TRIM16
												VEGFA		DNAJC15
												JAGN1		MOV10
												NDUFA5		PRPF3
												POLK		NR5A1
												ZFHX3		ZNF76
												REV1		EPS8L2
												DYNC1I2		MTRNR2L7
												RNF187		TAS2R31
												RNU6-13P		G0S2
												LY6D		USP33
												TRIM24		CHTOP
												NEXN		MRPL20
												PURA		MRRF
												CSF1		SFI1
												FAM127C		UQCR11
												SNX21		EPHB4
												EHBP1		HPS3
												STRADB		IGHV1-2
												ANKRD28		KLHL4
												CLOCK		ZFP36L1
												EIF3B		BRI3
												RP11-756H20.1		AAMDC
												LRRC38		STXBP5
												RP11-598C10.2		SLC2A14
												PTGR1		CSNK1D
												CPB1		ANKLE2
												SCAF11		HPS1
												SYPL1		U73167.7
												TFDP2		MTHFD2L
												PTBP2		GS1-124K5.14
												TIPIN		ITPA
												UBXN4		COX7A1
												ZNF84		PBXIP1
												RP11-274B21.14		GPX1
												NFIB		CCDC74A
												HSF1		SLC22A3
												COX5B		TGFBR3
												MARCH7		GIT2
												RNU6-3P		ABC12-49244600F4.3
												EIF2S3		NAXD
												CKS2		ZBTB44
												TRIP11		CCDC74B
												EIF5B		CITED2
												TSTD1		EIF2S2
												NFE2L1		PDE8A
												C2orf49		NOG
												SMAD5		LMTK2
												MTERFD3		PLIN2
												LNX2		NPAS2
												DCTD		REXO2
												HMGN2		HSD17B4
												ATRX		NFYC
												ETV1		PFKM
												NCBP2		DCP1B
												SOGA1		URB1
												MAP3K7		RNF187
												SCAF4		RP11-107E5.3
												SEPT4		TPST2
												KB-1572G7.1		PNN
												ACOX1		HSF4
												FXR1		CS
												SRP9		TSC1
												ZNF292		PLEKHM2
												GBAS		FGFRL1
												XRCC6		TBC1D9B
												MDM4		CALCOCO1
												TMEM167B		GLRX
												SENP6		WTAP
												TRAPPC11		ABHD14B
												POLR2L		CTD-2192J16.22
												MRPS21		C14orf159
												CACNA1H		ZFHX4
												OGT		NSD1
												CHKB		ACVR2B
												P4HB		INF2
												PNRC2		CTD-2350C19.2
												SCAND1		HDAC8
												HDDC2		EIF3G
												FAM150B		LONP1
												RNF128		TESC
												WBP2		VMP1
												COX7A2L		ATRN
												TIMMDC1		ASAP3
												SYTL5		CFI
												SCCPDH		SNORD63
												HNRNPA0		CENPT
												SAP18		RP4-717I23.3
												STAT6		ZNF525
												FIGN		TIMM44
												TRMT1L		GSTA5
												CASC4		IGHV3-33
												CSDE1		ATP5J
												PTTG1IP		POLE4
												RP11-166O4.6		GRHPR
												MRPS28		IGHV4-34
												PSMA7		MINK1
												FIS1		EXOC6
												RPL12		IGLV1-50
												METAP2		NT5C
												PPP3CB		ZNF729
												TRMT5		RP11-458F8.4
												SUPT4H1		RP5-1125N11.2
												PLCB1		OSBPL1A
												AMFR		OSBPL9
												F11R		PAQR7
												PRKACA		RP11-254F7.2
												SMIM14		LRP5
												B4GALT6		TRPV1
												UNC50		BTN2A1
												ATP6V1H		STX16
												DAPL1		OAZ1
												DPY19L4		RP11-147L13.11
												DDI2		TRIM24
												CD302		ZNF451
												RP11-310J24.3		ATF7IP2
												SMIM10L2A		CYYR1
												TOP2B		POLG2
												CHCHD3		RP11-227G15.10
												FLOT1		WDR75
												SNORD114-23		SMIM4
												RP11-446H18.3		CPSF7
												CHTOP		IGLV1-36
												HIGD2A		INPPL1
												COX6C		AC009133.12
												RASSF3		NKX3-1
												SNORD114-25		PFDN5
												UBE2D1		IGHV4-61
												ETFDH		SLC16A7
												MGP		D2HGDH
												LDHA		KMT2B
												MED13		NBPF14
												SDC1		PPP2R3B
												AGPAT5		BDP1
												EDEM3		RP11-574F21.2
												SNORD114-2		TMEM9B-AS1
												ZFAND6		NADSYN1
												MRPL12		CTB-31N19.3
												TMA7		SRPK2
												PDE12		CACUL1
												RFC3		PAM16
												TMEM87A		MYO9B
												HSBP1		ACOT1
												IER3IP1		SLC51A
												NDUFB5		OCIAD1
												PCDH15		DAP
												MAOB		FAM193B
												USP33		IGHV1-69
												CTDSP1		SUPT20H
												CBLN3		ZNF692
												CTD-2119F7.2		GCLC
												ANAPC16		ANKZF1
												RP11-367B6.2		TINF2
												MTCH1		RPL27A
												CEPT1		SQLE
												ATAD1		CTB-31O20.2
												COL4A3BP		RP11-161M6.4
												PRKAR2A		ATXN2L
												PLA2G12A		IGHV4OR15-8
												NBPF14		UBL5
												RN7SKP134		WASF3
												PTAR1		RP11-596C23.2
												TOB2		MAP3K7CL
												MRPS26		KAZN
												C5orf15		TRAPPC2L
												OGFOD1		CHPT1
												PRPF39		HINT1
												CD151		NELFA
												SLC35F2		VGLL4
												REST		CLCN6
												RAC1		EEF1A1
												RHOT1		RP11-58B17.1
												DNM3		RP11-381K20.2
												ENO1		GOLGB1
												CCT8		SNHG6
												SLC7A6		BAP1
												UBXN6		GPR108
												AC021224.1		AVIL
												RP1-79C4.4		NBR2
												ANAPC15		RRNAD1
												HACD4		RNF14
												PSMD7		SLC12A6
												GPR89B		PRDX3
												CEBPZOS		CREBZF
												C1orf21		SLC46A1
												SNHG14		GOLGA1
												PRKAB2		SNX13
												KIAA0907		AC016722.4
												DCAF7		SRSF4
												RP11-320G24.1		FADS1
												TMEM87B		NMRAL1
												SPEN		TAF1C
												TYW5		TBC1D20
												SCAP		MNAT1
												AMD1		RP11-303E16.9
												SETD5		IGLV3-21
												PAPOLA		PHKB
												CFL2		PSD4
												COX6A1		TRIM16L
												RNU6-6P		IFI6
												IDH3G		APTX
												ING2		ZFAND6
												CCNC		C1QTNF6
												TLK1		HCP5
												BMP4		FAM188A
												HNRNPA1L2		USP40
												SMURF1		METTL9
												ETV5		ZNF761
												EDARADD		DPY19L4
												RP11-290F5.2		AKAP8L
												MRPL43		SMARCB1
												MTDH		FKBP2
												CMTR2		POTEG
												MRPL19		RXRB
												CCDC28A		HEXA
												DHX32		FAM129B
												DYRK1A		HS1BP3
												BRINP2		BNIP2
												TRAPPC1		STK3
												MARCH6		JMJD4
												APPBP2		SEPT6
												VSIG10		GBP1
												GPR89A		MRPS9
												CHURC1		LGALSL
												PBRM1		LYSMD1
												UBE2H		AC003029.1
												KANSL1L		DCP1A
												CPNE3		SPIRE1
												WASHC1		HADHA
												CRYZ		SYNE2
												TSHZ2		RP11-373D23.2
												ZNF219		RPL17
												FH		HSPG2
												EML4		IRF2
												UBL5		DNAJC19
												PRPF38B		ATL2
												CXXC1		RP11-724N1.1
												SP1		MMP19
												CHCHD10		ARHGEF7
												RP11-402L6.1		FAM117B
												MBNL1		RP11-597D13.2
												NOL3		SNED1
												UBE2G2		IFT20
												ZBED6CL		MOSPD1
												RHOC		PSMD7
												RNA5SP450		METTL3
												SFXN4
												CYSTM1
												TULP3
												C1orf122
												NIPSNAP3B
												RNF5
												USP45
												TEX261
												PHKB
												YAP1
												C19orf79
												MKNK2
												ZNF521
												TBRG4
												PYGO2
												SRSF1
												CSTF3
												TMBIM6
												SNORD113-7
												TIMP1
												DNAJB14
												CRTAP
												FAM185A
												MRPS9
												UBAP1
												NOP10
												BAZ2B
												CNOT2
												NQO1
												COL15A1
												POGZ
												ST6GALNAC5
												DAD1
												FAM102A
												SNORD114-16
												SMN2
												ENPP3
												NCL
												REXO2
												ATP5G1
												SLC12A4
												SLC27A1
												AC114808.3
												ATP5O
												TRUB1
												LRBA
												CCDC8
												SMN1
												LRRC39
												PHF11
												CDK20
												RP9
												ACTR3C
												TMEM63A
												TRABD
												FUCA2
												IL6ST
												TMEM41A
												TESC
												RPL22
												MT1F
												SRP14
												MZT2A
												RPL9
												MYSM1
												SLC37A2
												TNFRSF14
												TMCO1
												GTF2IRD2
												LIX1L
												PGLS
												RPS15A
												FAM122B
												POLR2H
												ABCF3
												ITFG1
												USP13
												DNAAF2
												NSMCE4A
												GLRX5
												COX17
												TXNIP
												RCN1
												RNH1
												GLTSCR2
												PKN2
												TAS2R31
												FGFRL1
												CALB2
												CHST3
												ZC3H12C
												HSBP1L1
												UBA6
												MEST
												RP11-566K19.6
												CLDND2
												UBE3A
												ZNF581
												COPB1
												PGGT1B
												TMED10
												GOLGA6L4
												CCDC84
												RP11-260M19.2
												HDAC3
												TMEM144
												EEF1B2
												RTF1
												SLC39A10
												RP11-775B15.2
												ADH5
												LAMTOR3
												SMARCD3
												CLTB
												TRIP12
												FAM8A1
												RN7SL151P
												PGM1
												CALN1
												GSTO1
												SCML1
												GTPBP3
												ZNF518A
												MYCBP
												RP13-582O9.5
												CLK1
												PDCD2
												ECI2
												CCNDBP1
												RP11-268I9.2
												FBXO33
												SH2B1
												OSBPL9
												LPP
												CTDNEP1
												SULT1A1
												NOL7
												ANKRD17
												C21orf33
												NFE2L2
												LSM6
												USP15
												COX7B
												TUSC3
												STARD10
												GALNT10
												CEP104
												LSR
												MAPRE2
												UBE2K
												MLLT10
												RP11-745L13.2
												ACTA1
												BANF1
												RNF213
												C5orf24
												IQSEC1
												FAM65A
												TTC39C
												DLGAP4
												TEX264
												ZNF224
												FAM200B
												LAMA5
												TBL1XR1
												TMEM230
												MAP3K2
												AC004945.2
												CMAS
												COMTD1
												DPY30
												PLEKHA5





















































































































































[truncated: 61 more columns]

## Sheet: C - DEG T-NK
T_naive	p_val	avg_log2FC	pct.1	pct.2	p_val_adj		T_gd	p_val	avg_log2FC	pct.1	pct.2	p_val_adj		T_CD8	p_val	avg_log2FC	pct.1	pct.2	p_val_adj		T_CD4_TPT1	p_val	avg_log2FC	pct.1	pct.2	p_val_adj		T_CD4_FOXP3	p_val	avg_log2FC	pct.1	pct.2	p_val_adj		T_CD4_DUSP4	p_val	avg_log2FC	pct.1	pct.2	p_val_adj		NK	p_val	avg_log2FC	pct.1	pct.2	p_val_adj
ENSG00000138795--LEF1.5	1.7802e-261	1.82904	0.746	0.171	3.85324e-257		ENSG00000143184--XCL1.1	6.07198e-113	2.18033	0.483	0.101	1.31428e-108		ENSG00000153563--CD8A.2	0	2.31275	0.807	0.22	0		ENSG00000112486--CCR6	1.52605e-142	1.66979	0.385	0.06	3.30313e-138		ENSG00000049768--FOXP3	4.10285e-225	3.14763	0.653	0.036	8.88062e-221		ENSG00000010610--CD4.2	5.19104e-116	1.43872	0.72	0.275	1.1236e-111		ENSG00000150045--KLRF1	0	2.42443	0.536	0.011	0
ENSG00000188404--SELL.6	4.80961e-215	1.63425	0.806	0.246	1.04104e-210		ENSG00000227191--TRGC2.1	6.14702e-97	1.85726	0.659	0.242	1.33052e-92		ENSG00000271503--CCL5.1	0	2.21868	0.972	0.467	0		ENSG00000111796--KLRB1	2.05709e-134	1.89279	0.61	0.207	4.45257e-130		ENSG00000115590--IL1R2	1.12215e-142	1.4922	0.259	0.005	2.4289e-138		ENSG00000178573--MAF.2	2.87476e-114	1.85164	0.705	0.271	6.22242e-110		ENSG00000198574--SH2D1B	2.39143e-267	1.77365	0.391	0.005	5.17624e-263
ENSG00000145425--RPS3A.6	3.38177e-212	1.10181	0.998	0.912	7.31985e-208		ENSG00000205809--KLRC2-cluster.1	7.10415e-95	1.48168	0.343	0.056	1.53769e-90		ENSG00000113088--GZMK.2	6.74592e-210	1.83553	0.698	0.217	1.46016e-205		ENSG00000168685--IL7R	5.75844e-131	1.28172	0.932	0.642	1.24641e-126		ENSG00000134460--IL2RA	6.08542e-120	2.43639	0.463	0.037	1.31719e-115		ENSG00000135074--ADAM19.2	6.09216e-79	1.21248	0.437	0.129	1.31865e-74		ENSG00000156966--B3GNT7.1	5.03961e-235	2.17069	0.55	0.029	1.09082e-230
ENSG00000186468--RPS23.6	7.74502e-192	1.04141	0.998	0.913	1.67641e-187		ENSG00000213809--KLRK1-cluster.1	5.4342e-83	1.37293	0.776	0.359	1.17623e-78		ENSG00000100450--GZMH.3	1.66132e-192	1.75983	0.418	0.051	3.59593e-188		ENSG00000133112--TPT1	2.64441e-88	0.537205	1	0.999	5.72382e-84		ENSG00000163599--CTLA4.4	1.5564e-111	2.40653	0.762	0.127	3.36882e-107		ENSG00000164733--CTSB.2	2.2412e-71	1.09036	0.551	0.218	4.85108e-67		ENSG00000189430--NCR1	4.8135e-229	1.29762	0.377	0.008	1.04188e-224
ENSG00000156508--EEF1A1.4	3.49404e-190	1.23288	0.998	0.847	7.56285e-186		ENSG00000030419--IKZF2.1	1.30762e-79	1.43065	0.526	0.163	2.83033e-75		ENSG00000105374--NKG7.3	8.80783e-178	1.44483	0.661	0.205	1.90645e-173		ENSG00000144290--SLC4A10	3.69254e-71	0.808897	0.133	0.008	7.99251e-67		ENSG00000181847--TIGIT.3	1.32948e-105	2.50275	0.85	0.18	2.87766e-101		ENSG00000120875--DUSP4.2	8.55151e-66	1.23548	0.68	0.342	1.85097e-61		ENSG00000011600--TYROBP.3	8.56002e-214	2.80752	0.823	0.11	1.85282e-209
ENSG00000126353--CCR7.4	8.95711e-175	1.59003	0.723	0.241	1.93877e-170		ENSG00000173762--CD7.1	1.0518e-69	1.36103	0.808	0.517	2.27663e-65		ENSG00000077984--CST7.1	2.80574e-164	1.52555	0.735	0.312	6.07302e-160		ENSG00000115009--CCL20	2.10139e-61	1.6945	0.187	0.031	4.54845e-57		ENSG00000136111--TBC1D4.4	1.95953e-102	2.54145	0.878	0.204	4.2414e-98		ENSG00000116824--CD2.2	1.62029e-65	1.0171	0.838	0.572	3.50711e-61		ENSG00000203747--FCGR3A	2.87896e-210	2.07604	0.468	0.022	6.23151e-206
ENSG00000144713--RPL32.6	1.09812e-172	0.82612	0.998	0.98	2.37687e-168		ENSG00000125772--GPCPD1.1	1.63031e-67	1.58262	0.686	0.365	3.52881e-63		ENSG00000172116--CD8B.3	1.02144e-162	1.66222	0.491	0.113	2.2109e-158		ENSG00000169508--GPR183	6.59587e-58	1.1649	0.614	0.349	1.42768e-53		ENSG00000198814--GK.2	2.8097e-97	1.87802	0.565	0.07	6.08159e-93		ENSG00000163600--ICOS.1	4.9069e-65	1.14946	0.644	0.304	1.0621e-60		ENSG00000000938--FGR	7.69139e-201	1.43802	0.423	0.017	1.6648e-196
ENSG00000205189--ZBTB10.4	3.00012e-171	1.73102	0.549	0.126	6.49376e-167		ENSG00000070756--PABPC1	1.34099e-66	0.883709	0.998	0.987	2.90257e-62		ENSG00000275302--CCL4.3	6.31624e-149	2.22787	0.589	0.21	1.36715e-144		ENSG00000137818--RPLP1	3.15095e-57	0.496778	0.996	0.994	6.82024e-53		ENSG00000156127--BATF.3	8.57825e-92	2.41077	0.653	0.111	1.85676e-87		ENSG00000163599--CTLA4.2	7.30991e-64	0.99458	0.382	0.112	1.58223e-59		ENSG00000134545--KLRC1	2.32448e-193	2.01384	0.491	0.029	5.03134e-189
ENSG00000122026--RPL21.4	2.92076e-169	0.843385	0.999	0.953	6.32199e-165		ENSG00000111666--CHPT1	8.25794e-65	1.08421	0.277	0.053	1.78743e-60		ENSG00000145649--GZMA.3	9.30781e-127	1.2851	0.61	0.225	2.01467e-122		ENSG00000178607--ERN1	3.51264e-56	1.03665	0.437	0.186	7.60312e-52		ENSG00000182010--RTKN2.1	8.5455e-82	2.09831	0.469	0.058	1.84967e-77		ENSG00000205542--TMSB4X	1.21053e-62	0.649919	0.995	0.993	2.62019e-58		ENSG00000158869--FCER1G	2.345e-145	2.09945	0.527	0.057	5.07575e-141
ENSG00000110700--RPS13.5	4.30672e-168	0.892133	0.994	0.927	9.32189e-164		ENSG00000134539--KLRD1.1	3.61496e-62	1.37775	0.506	0.179	7.82458e-58		ENSG00000020633--RUNX3.3	4.4735e-96	0.853517	0.92	0.755	9.68289e-92		ENSG00000069667--RORA	2.66077e-55	1.08963	0.642	0.403	5.75924e-51		ENSG00000204397--CARD16.1	1.10243e-79	1.84455	0.599	0.103	2.38621e-75		ENSG00000166710--B2M	7.83048e-62	0.41521	1	1	1.69491e-57		ENSG00000134539--KLRD1.5	6.02266e-135	2.20399	0.845	0.178	1.3036e-130
ENSG00000112306--RPS12.6	1.076e-162	0.781216	0.999	0.99	2.329e-158		ENSG00000205809--KLRC2	1.55142e-58	0.871605	0.192	0.026	3.35805e-54		ENSG00000106948--AKNA.1	2.33198e-95	1.03693	0.825	0.624	5.04757e-91		ENSG00000135046--ANXA1	9.05117e-51	1.03417	0.798	0.561	1.95913e-46		ENSG00000240350--AC017002.1	3.27957e-73	0.583132	0.15	0.004	7.09864e-69		ENSG00000172215--CXCR6.1	2.16735e-59	1.19825	0.48	0.182	4.69123e-55		ENSG00000105374--NKG7.5	1.01201e-128	2.43744	0.945	0.294	2.19051e-124
ENSG00000108298--RPL19.4	4.40946e-161	0.726445	1	0.986	9.54427e-157		ENSG00000065989--PDE4A.1	9.61642e-53	1.2262	0.574	0.267	2.08147e-48		ENSG00000180644--PRF1.3	4.4753e-86	1.07072	0.44	0.153	9.68679e-82		ENSG00000124942--AHNAK	2.33634e-44	0.79016	0.765	0.572	5.05702e-40		ENSG00000030419--IKZF2.4	1.29651e-70	2.00344	0.748	0.182	2.80629e-66		ENSG00000173585--CCR9	3.15486e-52	0.863121	0.149	0.019	6.8287e-48		ENSG00000205336--ADGRG1	1.20714e-128	1.42783	0.423	0.037	2.61286e-124
ENSG00000142937--RPS8.6	4.14459e-157	0.82522	0.998	0.947	8.97096e-153		ENSG00000211829--TRDC	1.52491e-52	1.28303	0.281	0.066	3.30066e-48		ENSG00000100453--GZMB.3	3.1435e-85	1.16304	0.309	0.073	6.80412e-81		ENSG00000026025--VIM	3.0586e-44	0.727825	0.894	0.8	6.62033e-40		ENSG00000203780--FANK1	1.02936e-62	0.514811	0.122	0.003	2.22805e-58		ENSG00000113580--NR3C1	2.67009e-49	1.22108	0.743	0.518	5.77941e-45		ENSG00000165025--SYK	1.40909e-124	0.79343	0.268	0.011	3.04997e-120
ENSG00000186854--TRABD2A.4	1.95444e-152	1.31314	0.384	0.055	4.23038e-148		ENSG00000092820--EZR	1.23078e-51	1.15804	0.902	0.758	2.66403e-47		ENSG00000223865--HLA-DPB1.3	3.99233e-85	1.13617	0.494	0.218	8.64141e-81		ENSG00000105193--RPS16	4.25912e-38	0.403801	0.986	0.983	9.21886e-34		ENSG00000198734--F5	5.41549e-62	0.843986	0.204	0.012	1.17218e-57		ENSG00000103187--COTL1.2	3.19256e-46	0.874596	0.748	0.474	6.91031e-42		ENSG00000182885--ADGRG3	3.83853e-123	1.16729	0.182	0.003	8.3085e-119
ENSG00000167526--RPL13.6	3.19865e-147	0.682471	0.999	0.991	6.92348e-143		ENSG00000143185--XCL2.1	1.0968e-47	1.5598	0.368	0.12	2.37401e-43		ENSG00000213809--KLRK1-cluster.3	8.8241e-85	0.86851	0.642	0.314	1.90998e-80		ENSG00000089157--RPLP0	1.07197e-35	0.571419	0.906	0.867	2.32028e-31		ENSG00000163600--ICOS.3	6.80954e-62	2.11135	0.871	0.333	1.47393e-57		ENSG00000206503--HLA-A.1	3.17931e-43	0.442404	1	0.987	6.88161e-39		ENSG00000187118--CMC1	8.37254e-122	1.84381	0.486	0.056	1.81224e-117
ENSG00000198034--RPS4X.6	4.43292e-146	0.851149	0.995	0.924	9.59505e-142		ENSG00000176845--METRNL.1	2.2074e-44	1.06397	0.632	0.327	4.77791e-40		ENSG00000103365--GGA2.2	1.24375e-82	1.2424	0.475	0.205	2.69211e-78		ENSG00000109475--RPL34	1.0876e-32	0.445704	0.984	0.982	2.35412e-28		ENSG00000280721--LINC01943	3.32872e-60	0.905545	0.238	0.018	7.20502e-56		ENSG00000166913--YWHAB	3.37537e-43	0.685696	0.933	0.827	7.30599e-39		ENSG00000100427--MLC1	9.173e-119	0.661656	0.186	0.003	1.9855e-114
ENSG00000163682--RPL9.6	3.77512e-140	0.79837	0.996	0.923	8.17125e-136		ENSG00000179588--ZFPM1.1	7.46844e-44	1.22263	0.334	0.109	1.61654e-39		ENSG00000101082--SLA2.2	3.78351e-80	1.11971	0.449	0.175	8.1894e-76		ENSG00000102524--TNFSF13B	1.61549e-32	0.659397	0.151	0.039	3.49674e-28		ENSG00000003147--ICA1	2.78105e-59	0.977869	0.286	0.029	6.01958e-55		ENSG00000147324--MFHAS1.2	1.91467e-42	1.03857	0.409	0.177	4.14431e-38		ENSG00000100453--GZMB.5	1.09264e-113	2.68822	0.627	0.11	2.36501e-109
ENSG00000198918--RPL39.6	3.42376e-136	0.98034	0.968	0.773	7.41073e-132		ENSG00000211689--TRGC1	1.89249e-43	1.17362	0.407	0.151	4.0963e-39		ENSG00000239713--APOBEC3G.1	6.50496e-77	1.08358	0.482	0.21	1.408e-72		ENSG00000215788--TNFRSF25	1.5312e-30	0.817616	0.381	0.203	3.31429e-26		ENSG00000123411--IKZF4	5.10785e-57	1.16725	0.333	0.041	1.10559e-52		ENSG00000115935--WIPF1.1	6.11736e-42	0.639322	0.91	0.742	1.3241e-37		ENSG00000115523--GNLY.4	7.2734e-109	3.23282	0.827	0.249	1.57433e-104
ENSG00000147604--RPL7.6	8.16343e-135	0.87839	0.983	0.841	1.76697e-130		ENSG00000130522--JUND	7.75878e-41	0.811838	0.963	0.904	1.67939e-36		ENSG00000158321--AUTS2	6.59206e-77	1.11863	0.628	0.355	1.42685e-72		ENSG00000140564--FURIN	2.82083e-30	0.836368	0.405	0.224	6.10568e-26		ENSG00000137752--CASP1	2.71327e-56	1.15017	0.388	0.057	5.87288e-52		ENSG00000110448--CD5.1	2.14113e-41	0.920214	0.618	0.353	4.63449e-37		ENSG00000211829--TRDC.3	5.61428e-106	1.5569	0.505	0.066	1.21521e-101
ENSG00000109475--RPL34.6	2.49787e-134	0.686104	1	0.978	5.40664e-130		ENSG00000172543--CTSW.1	2.08427e-37	0.992886	0.558	0.297	4.51141e-33		ENSG00000089692--LAG3.2	1.48144e-75	0.827679	0.308	0.083	3.20658e-71		ENSG00000140988--RPS2	1.11596e-28	0.396083	0.979	0.982	2.41549e-24		ENSG00000225889--AC074289.1	7.18974e-55	0.781104	0.19	0.013	1.55622e-50		ENSG00000013725--CD6.1	4.42605e-40	0.867144	0.687	0.449	9.58019e-36		ENSG00000154760--SLFN13	4.81652e-102	1.48869	0.473	0.063	1.04254e-97
ENSG00000137154--RPS6.5	1.56347e-133	0.663688	0.999	0.99	3.38414e-129		ENSG00000167851--CD300A	2.16714e-37	0.904028	0.231	0.061	4.69078e-33		ENSG00000169554--ZEB2.3	1.4566e-74	0.931381	0.472	0.195	3.15281e-70		ENSG00000196154--S100A4	3.45302e-27	0.707634	0.624	0.47	7.47406e-23		ENSG00000186891--TNFRSF18.2	5.86731e-54	1.52961	0.463	0.085	1.26998e-49		ENSG00000078596--ITM2A.1	5.30426e-40	0.857906	0.741	0.49	1.14811e-35		ENSG00000196684--HSH2D.1	9.02841e-97	1.68178	0.555	0.097	1.9542e-92
ENSG00000047634--SCML1.5	5.90163e-131	1.20318	0.393	0.071	1.27741e-126		ENSG00000176083--ZNF683	4.94006e-35	0.969075	0.195	0.046	1.06928e-30		ENSG00000163508--EOMES.3	2.1582e-74	0.965004	0.312	0.087	4.67143e-70		ENSG00000163682--RPL9	3.72031e-27	0.40296	0.954	0.934	8.05261e-23		ENSG00000186827--TNFRSF4.2	4.94708e-48	1.77497	0.415	0.075	1.0708e-43		ENSG00000178562--CD28.1	7.24805e-40	0.761575	0.47	0.219	1.56884e-35		ENSG00000254087--LYN.1	2.65562e-95	1.12345	0.395	0.045	5.74808e-91
ENSG00000174444--RPL4.6	8.2598e-131	0.77105	0.987	0.905	1.78783e-126		ENSG00000145675--PIK3R1.1	8.06073e-32	0.918259	0.721	0.499	1.74475e-27		ENSG00000176845--METRNL.3	7.96606e-67	0.885086	0.568	0.282	1.72425e-62		ENSG00000147403--RPL10	6.72607e-27	0.358463	0.987	0.988	1.45586e-22		ENSG00000229331--GK-IT1	2.82035e-47	0.758396	0.224	0.021	6.10466e-43		ENSG00000163519--TRAT1.1	1.34682e-39	0.892374	0.58	0.32	2.9152e-35		ENSG00000169896--ITGAM	2.9769e-94	1.03384	0.309	0.026	6.4435e-90
ENSG00000008988--RPS20.4	1.57043e-130	0.67899	0.999	0.98	3.39921e-126		ENSG00000117318--ID3	4.68749e-30	0.998884	0.222	0.068	1.01461e-25		ENSG00000120875--DUSP4.3	1.27498e-66	0.892003	0.596	0.313	2.7597e-62		ENSG00000144713--RPL32	2.07275e-26	0.352067	0.984	0.984	4.48646e-22		ENSG00000112419--PHACTR2.3	1.03468e-46	1.50776	0.653	0.194	2.23956e-42		ENSG00000186827--TNFRSF4	3.4265e-39	0.851666	0.228	0.064	7.41666e-35		ENSG00000140678--ITGAX	1.92607e-93	1.2617	0.3	0.025	4.16899e-89
ENSG00000122406--RPL5.6	4.18469e-129	0.728664	0.995	0.927	9.05776e-125		ENSG00000152518--ZFP36L2	1.19643e-29	0.809099	0.945	0.912	2.58967e-25		ENSG00000189067--LITAF.3	4.48165e-63	0.794098	0.796	0.624	9.70054e-59		ENSG00000137154--RPS6	2.85658e-26	0.361397	0.987	0.993	6.18306e-22		ENSG00000172965--MIR4435-2HG.3	1.91942e-46	1.26464	0.456	0.092	4.15458e-42		ENSG00000025708--TYMP	2.60167e-38	0.953043	0.34	0.132	5.63131e-34		ENSG00000175029--CTBP2	3.9257e-92	1.03165	0.386	0.045	8.49718e-88
ENSG00000231500--RPS18.5	7.17489e-122	0.672349	0.999	0.966	1.553e-117		ENSG00000162924--REL.1	9.19577e-29	0.777692	0.863	0.715	1.99042e-24		ENSG00000135114--OASL.2	6.65663e-62	1.00331	0.38	0.149	1.44083e-57		ENSG00000135074--ADAM19	7.38136e-26	0.695162	0.298	0.144	1.59769e-21		ENSG00000010610--CD4.4	2.10267e-46	1.46226	0.857	0.319	4.55124e-42		ENSG00000164104--HMGB2.2	7.72976e-38	0.809946	0.532	0.279	1.67311e-33		ENSG00000140563--MCTP2	1.77324e-86	1.41848	0.4	0.053	3.83818e-82
ENSG00000133112--TPT1.5	8.50266e-121	0.544429	1	0.999	1.8404e-116		ENSG00000123146--ADGRE5	7.14847e-28	1.03406	0.7	0.519	1.54729e-23		ENSG00000171617--ENC1.2	4.83311e-60	0.978786	0.264	0.078	1.04613e-55		ENSG00000227507--LTB	1.09444e-25	0.851582	0.602	0.455	2.36892e-21		ENSG00000204381--LAYN.1	1.1203e-43	1.28068	0.286	0.039	2.42489e-39		ENSG00000156127--BATF.1	1.26324e-37	0.692973	0.295	0.104	2.73428e-33		ENSG00000180739--S1PR5	3.03392e-85	1.04207	0.241	0.016	6.56693e-81
ENSG00000072110--ACTN1.3	5.83484e-119	1.17834	0.454	0.122	1.26295e-114		ENSG00000179841--AKAP5	1.30165e-27	0.844699	0.192	0.055	2.81741e-23		ENSG00000136167--LCP1.3	2.2713e-58	0.655048	0.876	0.752	4.91622e-54		ENSG00000165272--AQP3	1.70287e-25	0.772499	0.303	0.153	3.68587e-21		ENSG00000241886--RP11-242C19.2	1.68031e-41	0.755296	0.163	0.013	3.63704e-37		ENSG00000198814--GK	1.60763e-37	0.902013	0.226	0.065	3.47971e-33		ENSG00000180644--PRF1.5	1.48147e-84	2.06249	0.732	0.202	3.20665e-80
ENSG00000198755--RPL10A.6	4.95524e-118	0.763552	0.988	0.889	1.07256e-113		ENSG00000160789--LMNA.1	3.15429e-26	1.13279	0.529	0.313	6.82746e-22		ENSG00000234745--HLA-B	9.50477e-57	0.329956	0.998	0.998	2.05731e-52		ENSG00000164587--RPS14	2.54806e-25	0.378625	0.97	0.961	5.51528e-21		ENSG00000008517--IL32.2	6.66563e-41	1.73272	0.946	0.638	1.44278e-36		ENSG00000184584--TMEM173.1	1.33387e-36	0.858059	0.295	0.106	2.88716e-32		ENSG00000189013--KIR2DL4	9.80397e-82	0.860558	0.186	0.009	2.12207e-77
ENSG00000071082--RPL31.6	4.06621e-117	0.685985	1	0.973	8.80132e-113		ENSG00000085563--ABCB1	1.16034e-25	0.805965	0.256	0.096	2.51156e-21		ENSG00000196126--HLA-DRB1.3	5.62793e-53	0.976431	0.562	0.364	1.21816e-48		ENSG00000143947--RPS27A	3.12499e-25	0.351535	0.987	0.991	6.76405e-21		ENSG00000109466--KLHL2	1.08193e-39	1.15299	0.347	0.063	2.34183e-35		ENSG00000188389--PDCD1.1	1.54184e-36	0.865366	0.314	0.118	3.33732e-32		ENSG00000205809--KLRC2-cluster.2	2.76729e-80	1.41998	0.436	0.066	5.9898e-76
ENSG00000149311--ATM.5	1.93165e-113	1.19935	0.781	0.423	4.18106e-109		ENSG00000135048--TMEM2.1	3.89605e-24	0.815533	0.748	0.597	8.433e-20		ENSG00000276070--CCL4L2	1.13994e-52	0.920149	0.174	0.036	2.4674e-48		ENSG00000067082--KLF6	5.24879e-25	0.660676	0.825	0.723	1.1361e-20		ENSG00000136738--STAM.2	2.42762e-39	1.22084	0.517	0.135	5.25457e-35		ENSG00000143889--HNRNPLL.1	2.2552e-36	0.786581	0.475	0.233	4.88137e-32		ENSG00000172543--CTSW.5	1.27167e-78	1.89068	0.809	0.298	2.75254e-74
ENSG00000105640--RPL18A.6	2.14165e-113	0.669998	0.998	0.945	4.63561e-109		ENSG00000186350--RXRA	5.72591e-24	0.825807	0.208	0.071	1.23937e-19		ENSG00000160791--CCR5.3	1.44481e-50	0.832445	0.293	0.105	3.12729e-46		ENSG00000163191--S100A11	2.64011e-24	0.696845	0.576	0.417	5.71453e-20		ENSG00000198846--TOX.2	3.08654e-39	1.21326	0.422	0.092	6.68082e-35		ENSG00000204525--HLA-C.1	1.79831e-35	0.4446	0.99	0.975	3.89244e-31		ENSG00000140968--IRF8	1.54059e-78	1.28968	0.323	0.037	3.3346e-74
ENSG00000126945--HNRNPH2-cluster.6	2.67505e-113	0.821639	0.968	0.814	5.79015e-109		ENSG00000240403--KIR3DL2	8.36949e-24	0.662993	0.128	0.029	1.81158e-19		ENSG00000028137--TNFRSF1B.2	1.94124e-49	0.614182	0.723	0.501	4.20182e-45		ENSG00000109906--ZBTB16	3.35308e-24	0.436571	0.121	0.034	7.25774e-20		ENSG00000049249--TNFRSF9.3	1.3387e-38	1.47982	0.408	0.087	2.89761e-34		ENSG00000124788--ATXN1.1	1.91729e-35	0.721921	0.568	0.311	4.14997e-31		ENSG00000086730--LAT2.1	2.63996e-78	0.876959	0.286	0.028	5.71419e-74
ENSG00000081059--TCF7.5	9.45996e-113	1.11503	0.84	0.477	2.04761e-108		ENSG00000169710--FASN	3.79633e-22	0.924412	0.428	0.241	8.21715e-18		ENSG00000139112--GABARAPL1.3	2.96223e-49	0.775361	0.573	0.351	6.41175e-45		ENSG00000206560--ANKRD28	8.65631e-24	0.764315	0.231	0.104	1.87366e-19		ENSG00000010030--ETV7	1.55031e-38	0.89963	0.197	0.021	3.35564e-34		ENSG00000020129--NCDN.1	8.32002e-35	0.854832	0.271	0.096	1.80087e-30		ENSG00000122223--CD244	5.50968e-77	0.771237	0.209	0.013	1.19257e-72
ENSG00000083845--RPS5.5	2.94488e-111	0.724205	0.985	0.887	6.37418e-107		ENSG00000139112--GABARAPL1.1	8.6622e-22	0.703462	0.597	0.389	1.87493e-17		ENSG00000206503--HLA-A.2	6.16029e-48	0.329757	0.995	0.987	1.3334e-43		ENSG00000197635--DPP4	1.84137e-23	0.631977	0.221	0.095	3.98564e-19		ENSG00000154451--GBP5.3	3.66661e-37	1.80993	0.599	0.202	7.93638e-33		ENSG00000155307--SAMSN1.1	1.74404e-33	0.64844	0.724	0.478	3.77497e-29		ENSG00000100385--IL2RB.3	1.30787e-70	1.88328	0.873	0.428	2.83089e-66
ENSG00000131469--RPL27.6	1.72774e-109	0.660345	0.99	0.932	3.73969e-105		ENSG00000189067--LITAF.1	1.09021e-21	0.853423	0.773	0.658	2.35977e-17		ENSG00000181104--F2R.1	2.35681e-47	0.710936	0.23	0.072	5.10132e-43		ENSG00000124762--CDKN1A	3.18923e-23	0.704691	0.544	0.391	6.90309e-19		ENSG00000145391--SETD7	6.26737e-36	0.997244	0.306	0.054	1.35657e-31		ENSG00000144749--LRIG1.1	4.01209e-32	0.704289	0.375	0.167	8.68418e-28		ENSG00000104043--ATP8B4	1.71497e-69	0.65392	0.186	0.012	3.71206e-65
ENSG00000233355--CHRM3-AS2.5	1.16067e-108	1.12215	0.3	0.047	2.51228e-104		ENSG00000102144--PGK1.1	4.3691e-21	0.754336	0.751	0.646	9.45692e-17		ENSG00000213949--ITGA1.2	3.33285e-46	0.902033	0.297	0.118	7.21396e-42		ENSG00000112306--RPS12	4.14612e-23	0.333091	0.991	0.992	8.97428e-19		ENSG00000111879--FAM184A	2.63673e-35	0.882574	0.224	0.03	5.70719e-31		ENSG00000143924--EML4.1	5.42618e-32	0.661111	0.85	0.682	1.1745e-27		ENSG00000168329--CX3CR1	3.77123e-68	1.29294	0.2	0.014	8.16283e-64
ENSG00000145592--RPL37.3	1.98069e-103	0.532374	1	0.986	4.2872e-99		ENSG00000118308--LRMP.1	1.90371e-19	0.911221	0.359	0.193	4.12057e-15		ENSG00000103257--SLC7A5	3.5863e-46	0.853228	0.487	0.277	7.76255e-42		ENSG00000167526--RPL13	4.52578e-23	0.364484	0.993	0.993	9.79605e-19		ENSG00000178573--MAF.4	8.93775e-35	1.1863	0.789	0.316	1.93458e-30		ENSG00000132965--ALOX5AP.1	9.03522e-32	0.852704	0.516	0.296	1.95567e-27		ENSG00000149294--NCAM1	5.67016e-68	0.955167	0.332	0.046	1.22731e-63
ENSG00000142676--RPL11.5	2.79731e-103	0.551464	0.999	0.976	6.05479e-99		ENSG00000100385--IL2RB.1	6.81834e-19	0.608092	0.622	0.432	1.47583e-14		ENSG00000108798--ABI3.2	1.31598e-45	0.740816	0.238	0.079	2.84843e-41		ENSG00000171858--RPS21	2.13447e-22	0.35727	0.966	0.962	4.62006e-18		ENSG00000104341--LAPTM4B	1.07276e-33	0.708903	0.286	0.05	2.32199e-29		ENSG00000222041--CYTOR.2	4.86789e-31	0.654328	0.325	0.136	1.05366e-26		ENSG00000197943--PLCG2.1	3.92371e-66	1.18674	0.391	0.065	8.49287e-62
ENSG00000154153--FAM134B.3	1.13118e-102	1.05883	0.376	0.086	2.44845e-98		ENSG00000122862--SRGN	2.60036e-18	0.375317	0.993	0.97	5.62848e-14		ENSG00000010810--FYN.1	7.4383e-45	0.539267	0.898	0.812	1.61002e-40		ENSG00000149016--TUT1-cluster	2.59902e-22	0.576005	0.798	0.798	5.62558e-18		ENSG00000109854--HTATIP2	2.65766e-32	1.04112	0.306	0.059	5.75251e-28		ENSG00000130402--ACTN4	4.96493e-30	0.591691	0.781	0.546	1.07466e-25		ENSG00000205426--KRT81	1.36629e-65	0.702833	0.141	0.006	2.95733e-61
ENSG00000118181--RPS25.4	1.37861e-102	0.664464	0.99	0.92	2.984e-98		ENSG00000150457--LATS2	5.36743e-18	0.450926	0.16	0.054	1.16178e-13		ENSG00000158050--DUSP2.2	8.30421e-45	0.708301	0.762	0.569	1.79745e-40		ENSG00000107742--SPOCK2	5.94838e-22	0.452647	0.838	0.774	1.28753e-17		ENSG00000149289--ZC3H12C	2.25997e-31	0.699338	0.143	0.013	4.89171e-27		ENSG00000122862--SRGN.1	6.075e-30	0.46466	1	0.968	1.31493e-25		ENSG00000137441--FGFBP2.1	8.51208e-64	1.72768	0.318	0.045	1.84244e-59
ENSG00000142541--RPL13A.5	1.95924e-102	0.462007	0.999	0.996	4.24077e-98		ENSG00000136250--AOAH.1	5.58685e-18	0.600323	0.35	0.183	1.20927e-13		ENSG00000183508--FAM46C.3	1.45348e-43	0.68759	0.616	0.407	3.14606e-39		ENSG00000177600--RPLP2	1.29303e-21	0.31208	0.995	0.991	2.79877e-17		ENSG00000177311--ZBTB38.3	2.58517e-30	1.3837	0.537	0.181	5.59559e-26		ENSG00000111348--ARHGDIB	9.00409e-30	0.464378	0.959	0.921	1.94894e-25		ENSG00000115607--IL18RAP.1	3.21417e-63	1.15217	0.382	0.065	6.95707e-59
ENSG00000116251--RPL22.3	5.46211e-102	0.96121	0.859	0.544	1.18227e-97		ENSG00000279917--RP11-360N9.2	9.16567e-18	0.734574	0.197	0.077	1.98391e-13		ENSG00000130402--ACTN4.1	3.19197e-42	0.637984	0.715	0.528	6.90901e-38		ENSG00000221869--CEBPD	2.94442e-21	0.67699	0.208	0.092	6.37321e-17		ENSG00000273445--RP11-1399P15.1	7.96824e-30	0.76194	0.15	0.015	1.72472e-25		ENSG00000121807--CCR2	1.11883e-29	0.70567	0.161	0.042	2.42171e-25		ENSG00000205809--KLRC2.1	1.07329e-62	0.945158	0.268	0.031	2.32314e-58
ENSG00000143947--RPS27A.5	6.54109e-101	0.546916	1	0.988	1.41582e-96		ENSG00000112245--PTP4A1.1	1.19738e-17	0.805621	0.629	0.5	2.59173e-13		ENSG00000225783--MIAT.3	6.04156e-42	0.863357	0.345	0.159	1.3077e-37		ENSG00000142676--RPL11	8.57625e-21	0.31516	0.986	0.98	1.85633e-16		ENSG00000106415--GLCCI1.3	8.024e-30	1.25374	0.728	0.328	1.7368e-25		ENSG00000150991--UBC	1.17092e-29	0.469067	0.976	0.907	2.53445e-25		ENSG00000135077--HAVCR2	1.12714e-62	1.10301	0.323	0.046	2.43969e-58
ENSG00000127528--KLF2.3	7.35174e-100	1.04027	0.656	0.279	1.59128e-95		ENSG00000110330--BIRC2.1	1.77326e-17	0.771865	0.597	0.452	3.83822e-13		ENSG00000164674--SYTL3.1	4.07841e-41	0.811237	0.447	0.251	8.82772e-37		ENSG00000149273--RPS3	1.73603e-20	0.330949	0.971	0.972	3.75763e-16		ENSG00000081985--IL12RB2.1	8.38798e-30	0.962768	0.265	0.049	1.81558e-25		ENSG00000023171--GRAMD1B	3.20742e-29	0.663441	0.337	0.148	6.94245e-25		ENSG00000111796--KLRB1.4	1.62264e-62	1.6053	0.75	0.256	3.51221e-58
ENSG00000172809--RPL38.6	7.68701e-100	0.613004	0.996	0.957	1.66385e-95		ENSG00000181555--SETD2	1.97373e-17	0.743436	0.586	0.437	4.27213e-13		ENSG00000111640--GAPDH.2	1.03357e-39	0.492267	0.919	0.874	2.23717e-35		ENSG00000232810--TNF	1.79734e-20	0.643923	0.178	0.072	3.89034e-16		ENSG00000100368--CSF2RB	1.63208e-29	0.400718	0.102	0.007	3.53263e-25		ENSG00000069493--CLEC2D.2	5.54976e-29	0.661651	0.805	0.615	1.20125e-24		ENSG00000170442--KRT86	3.09753e-62	1.13331	0.209	0.018	6.7046e-58
ENSG00000197958--RPL12.6	1.7648e-99	0.685067	0.977	0.901	3.8199e-95		ENSG00000169499--PLEKHA2	4.79819e-17	0.66369	0.636	0.476	1.03857e-12		ENSG00000135842--FAM129A.1	2.74771e-39	0.788556	0.492	0.295	5.94741e-35		ENSG00000213741--RPS29	2.73507e-20	0.288281	0.995	0.998	5.92006e-16		ENSG00000141682--PMAIP1	1.71505e-29	1.32222	0.476	0.144	3.71222e-25		ENSG00000104447--TRPS1	5.86445e-29	0.627579	0.235	0.083	1.26936e-24		ENSG00000171476--HOPX.1	3.44371e-60	1.38997	0.477	0.106	7.45391e-56
ENSG00000177576--C18orf32-cluster.5	5.23185e-99	0.607502	0.992	0.944	1.13243e-94		ENSG00000153815--CMIP.1	8.14637e-17	0.751919	0.545	0.388	1.76328e-12		ENSG00000101445--PPP1R16B.2	3.07283e-39	0.743523	0.594	0.415	6.65114e-35		ENSG00000142937--RPS8	4.81132e-20	0.323692	0.957	0.958	1.04141e-15		ENSG00000162645--GBP2.2	7.77977e-29	1.35521	0.741	0.348	1.68393e-24		ENSG00000095794--CREM.1	1.31174e-28	0.553438	0.924	0.807	2.83927e-24		ENSG00000167851--CD300A.1	5.60637e-58	1.09048	0.364	0.063	1.2135e-53
ENSG00000255717--SNHG1.4	2.61919e-98	1.15561	0.739	0.394	5.66924e-94		ENSG00000140443--IGF1R	8.92669e-17	0.49964	0.149	0.05	1.93218e-12		ENSG00000101096--NFATC2.1	2.22623e-38	0.811763	0.505	0.319	4.81867e-34		ENSG00000178573--MAF	8.5915e-20	0.433383	0.471	0.301	1.85963e-15		ENSG00000164938--TP53INP1.2	3.42311e-28	0.931011	0.361	0.088	7.40932e-24		ENSG00000277734--TRAC.1	6.86523e-28	0.572563	0.884	0.726	1.48598e-23		ENSG00000117281--CD160	1.199e-57	0.973073	0.191	0.016	2.59525e-53
ENSG00000125691--RPL23.4	1.79674e-97	0.603907	0.994	0.959	3.88905e-93		ENSG00000109321--AREG	1.46716e-16	0.791587	0.195	0.077	3.17567e-12		ENSG00000105329--TGFB1.1	2.25978e-38	0.686131	0.674	0.507	4.89129e-34		ENSG00000114942--EEF1B2	2.14952e-19	0.42113	0.826	0.773	4.65264e-15		ENSG00000172725--CORO1B.3	4.44689e-28	1.01768	0.381	0.099	9.62529e-24		ENSG00000150347--ARID5B.1	7.49515e-28	0.623011	0.598	0.361	1.62233e-23		ENSG00000075234--TTC38	1.53704e-57	0.800462	0.223	0.023	3.32693e-53
ENSG00000124766--SOX4.5	2.08153e-97	1.15996	0.469	0.152	4.50548e-93		ENSG00000134215--VAV3.1	2.17538e-16	0.682005	0.199	0.082	4.70861e-12		ENSG00000143669--LYST.1	2.55704e-38	0.728078	0.547	0.352	5.53471e-34		ENSG00000185697--MYBL1	2.24408e-19	0.574398	0.198	0.088	4.8573e-15		ENSG00000104427--ZC2HC1A	7.24899e-28	0.979472	0.17	0.022	1.56904e-23		ENSG00000133574--GIMAP4	9.22289e-28	0.667429	0.466	0.253	1.99629e-23		ENSG00000109321--AREG.3	4.00532e-57	1.57109	0.382	0.073	8.66951e-53
ENSG00000177600--RPLP2.4	2.37405e-97	0.522051	1	0.99	5.13863e-93		ENSG00000067048--DDX3Y	1.22194e-15	0.726045	0.412	0.251	2.64489e-11		ENSG00000127824--TUBA4A.2	6.23834e-38	0.737548	0.594	0.414	1.35029e-33		ENSG00000100422--CERK	1.2442e-18	0.64625	0.416	0.282	2.69307e-14		ENSG00000116473--RAP1A.2	9.45668e-28	1.03404	0.844	0.466	2.0469e-23		ENSG00000168214--RBPJ	1.09406e-27	0.833984	0.604	0.417	2.36808e-23		ENSG00000116667--C1orf21.1	4.55003e-57	0.936546	0.35	0.059	9.84853e-53
ENSG00000188846--RPL14.5	1.23886e-96	0.630936	0.987	0.936	2.68152e-92		ENSG00000168685--IL7R.1	2.05968e-15	0.35293	0.858	0.676	4.45818e-11		ENSG00000121579--NAA50.2	1.22325e-37	0.708391	0.546	0.363	2.64773e-33		ENSG00000168234--TTC39C	1.41289e-18	0.603479	0.355	0.218	3.0582e-14		ENSG00000136560--TANK.2	1.99701e-27	1.50403	0.653	0.289	4.32253e-23		ENSG00000111640--GAPDH.1	1.58856e-27	0.544902	0.953	0.875	3.43844e-23		ENSG00000007264--MATK.3	7.02993e-56	0.943647	0.427	0.088	1.52163e-51
ENSG00000229807--XIST.4	5.2549e-95	0.967561	0.734	0.332	1.13742e-90		ENSG00000148248--SURF4	2.10448e-15	0.724486	0.561	0.432	4.55515e-11		ENSG00000100345--MYH9.1	2.33279e-37	0.509716	0.883	0.812	5.04932e-33		ENSG00000122406--RPL5	3.20121e-18	0.360974	0.943	0.94	6.92903e-14		ENSG00000277734--TRAC.2	2.55072e-27	1.14446	0.966	0.74	5.52102e-23		ENSG00000108669--CYTH1.1	2.34788e-27	0.641289	0.703	0.5	5.082e-23		ENSG00000167633--KIR3DL1	9.34824e-53	0.913353	0.141	0.009	2.02343e-48
ENSG00000161970--RPL26-cluster.5	2.43115e-92	0.659322	0.982	0.84	5.26222e-88		ENSG00000141526--SLC16A3	2.74587e-15	0.734252	0.275	0.141	5.94345e-11		ENSG00000081237--PTPRC.2	6.96398e-37	0.444423	0.946	0.924	1.50735e-32		ENSG00000160789--LMNA	6.13283e-18	0.662736	0.45	0.309	1.32745e-13		ENSG00000089012--SIRPG.1	4.85175e-27	0.989246	0.469	0.142	1.05016e-22		ENSG00000028137--TNFRSF1B.1	2.96778e-27	0.537945	0.774	0.526	6.42377e-23		ENSG00000074966--TXK.2	1.35789e-52	1.22078	0.414	0.091	2.93915e-48
ENSG00000197728--RPS26.4	1.48639e-91	0.987044	0.872	0.675	3.2173e-87		ENSG00000183943--PRKX	3.05146e-15	0.652579	0.57	0.417	6.60489e-11		ENSG00000019582--CD74.3	9.64362e-37	0.579725	0.883	0.848	2.08736e-32		ENSG00000116337--AMPD2	9.73307e-18	0.614545	0.215	0.106	2.10672e-13		ENSG00000168785--TSPAN5	5.19193e-27	0.963797	0.333	0.08	1.12379e-22		ENSG00000172575--RASGRP1.2	8.7538e-27	0.661907	0.492	0.279	1.89476e-22		ENSG00000127947--PTPN12	1.18083e-50	1.08558	0.427	0.1	2.5559e-46
ENSG00000182899--RPL35A.5	3.75843e-91	0.585944	0.992	0.947	8.13511e-87		ENSG00000123329--ARHGAP9	5.5022e-15	0.594144	0.638	0.497	1.19095e-10		ENSG00000060138--YBX3.2	1.61636e-33	0.776244	0.286	0.134	3.49862e-29		ENSG00000100316--RPL3	1.36513e-17	0.398289	0.92	0.929	2.95482e-13		ENSG00000163823--CCR1	6.61837e-27	0.723823	0.15	0.017	1.43255e-22		ENSG00000154451--GBP5.2	1.54154e-26	0.709863	0.382	0.189	3.33666e-22		ENSG00000153395--LPCAT1.2	1.06207e-49	1.2377	0.491	0.132	2.29884e-45
ENSG00000173114--LRRN3	9.17228e-90	1.18554	0.224	0.029	1.98534e-85		ENSG00000185201--IFITM2	5.86294e-15	0.517872	0.867	0.823	1.26903e-10		ENSG00000121966--CXCR4	2.48975e-33	0.463886	0.949	0.908	5.38907e-29		ENSG00000071082--RPL31	1.84858e-17	0.283565	0.982	0.978	4.00126e-13		ENSG00000186265--BTLA	7.98572e-27	0.616852	0.17	0.022	1.72851e-22		ENSG00000153283--CD96	1.63067e-26	0.662355	0.706	0.506	3.52958e-22		ENSG00000170298--LGALS9B	6.52179e-49	0.491341	0.1	0.004	1.41164e-44
ENSG00000204628--RACK1.4	1.70206e-89	0.60637	0.995	0.93	3.6841e-85		ENSG00000113810--SMC4.1	9.36213e-15	1.42233	0.561	0.474	2.02643e-10		ENSG00000204525--HLA-C.2	4.14871e-33	0.309424	0.987	0.974	8.97988e-29		ENSG00000204161--C10orf128	2.87912e-17	0.368635	0.106	0.034	6.23186e-13		ENSG00000139193--CD27.1	1.04426e-26	1.14164	0.476	0.157	2.2603e-22		ENSG00000172965--MIR4435-2HG.2	1.73106e-26	0.529494	0.231	0.085	3.74689e-22		ENSG00000117560--FASLG.1	8.97248e-49	1.13265	0.359	0.072	1.94209e-44
ENSG00000134352--IL6ST.4	6.9827e-88	1.11328	0.695	0.362	1.51141e-83		ENSG00000154217--PITPNC1.1	1.6321e-14	0.897502	0.494	0.352	3.53268e-10		ENSG00000026751--SLAMF7.2	7.58335e-33	0.599819	0.192	0.067	1.64142e-28		ENSG00000063177--RPL18	7.13491e-17	0.355346	0.924	0.924	1.54435e-12		ENSG00000072274--TFRC	1.31212e-26	1.15608	0.585	0.232	2.84008e-22		ENSG00000160791--CCR5.2	2.17721e-26	0.699897	0.306	0.131	4.71256e-22		ENSG00000115956--PLEK	1.23557e-48	1.05035	0.336	0.064	2.67439e-44
ENSG00000124614--RPS10-cluster.6	4.26841e-86	0.634581	0.974	0.861	9.23898e-82		ENSG00000144381--HSPD1.1	4.54951e-14	0.927547	0.654	0.558	9.84741e-10		ENSG00000115523--GNLY.2	1.39546e-32	0.761593	0.41	0.231	3.02046e-28		ENSG00000198755--RPL10A	7.84573e-17	0.33225	0.926	0.906	1.69821e-12		ENSG00000111266--DUSP16.3	3.77118e-26	1.23416	0.707	0.315	8.16271e-22		ENSG00000142687--KIAA0319L.1	3.47323e-26	0.792889	0.361	0.18	7.51781e-22		ENSG00000169583--CLIC3	3.10838e-48	0.973458	0.309	0.055	6.72809e-44
ENSG00000156482--RPL30.4	1.8672e-84	0.493219	1	0.991	4.04156e-80		ENSG00000153201--RANBP2.1	6.53039e-14	0.688239	0.696	0.591	1.4135e-09		ENSG00000103187--COTL1.3	3.82075e-32	0.590844	0.626	0.47	8.27001e-28		ENSG00000136942--RPL35	8.5636e-17	0.350677	0.916	0.914	1.85359e-12		ENSG00000138764--CCNG2.1	4.6005e-26	1.01155	0.537	0.189	9.95777e-22		ENSG00000114541--FRMD4B.1	9.90223e-26	0.649846	0.263	0.106	2.14334e-21		ENSG00000100599--RIN3.3	5.71605e-46	0.966736	0.373	0.082	1.23724e-41
ENSG00000100906--NFKBIA.5	4.27595e-84	1.02572	0.8	0.544	9.25529e-80		ENSG00000115306--SPTBN1	6.75341e-14	0.737992	0.515	0.373	1.46178e-09		ENSG00000178184--PARD6G	1.29764e-31	0.464146	0.137	0.037	2.80875e-27		ENSG00000174444--RPL4	9.01147e-17	0.344048	0.927	0.92	1.95053e-12		ENSG00000138185--ENTPD1	1.01506e-25	0.603009	0.197	0.031	2.19709e-21		ENSG00000008517--IL32.1	1.152e-25	0.63268	0.784	0.627	2.49351e-21		ENSG00000175066--GK5	1.86977e-45	1.04109	0.318	0.062	4.04711e-41
ENSG00000149016--TUT1-cluster.6	7.88927e-84	0.725299	0.951	0.758	1.70763e-79		ENSG00000153113--CAST	8.05286e-14	0.740713	0.531	0.403	1.74304e-09		ENSG00000153898--MCOLN2.2	2.75623e-31	0.583081	0.218	0.085	5.96585e-27		ENSG00000142541--RPL13A	1.03785e-16	0.25793	0.995	0.997	2.24643e-12		ENSG00000197442--MAP3K5.2	1.27238e-25	1.00268	0.415	0.123	2.75406e-21		ENSG00000165949--IFI27	1.22862e-25	0.50651	0.169	0.052	2.65935e-21		ENSG00000155629--PIK3AP1.5	1.9939e-45	0.946573	0.414	0.098	4.3158e-41
ENSG00000082074--FYB.6	3.5974e-83	0.930561	0.875	0.611	7.78658e-79		ENSG00000127663--KDM4B.1	8.29332e-14	0.712343	0.284	0.154	1.79509e-09		ENSG00000134333--LDHA	5.71651e-31	0.554614	0.801	0.737	1.23734e-26		ENSG00000156482--RPL30	5.02354e-16	0.25384	0.99	0.993	1.08735e-11		ENSG00000197329--PELI1.1	3.07236e-25	1.1813	0.599	0.233	6.65012e-21		ENSG00000213639--PPP1CB	2.20526e-25	0.549029	0.755	0.581	4.77329e-21		ENSG00000272908--RP11-121A8.1	9.69041e-45	0.448968	0.136	0.01	2.09749e-40
ENSG00000196352--CD55.3	2.76065e-82	1.16436	0.729	0.422	5.97543e-78		ENSG00000184205--TSPYL2.1	1.00934e-13	0.888699	0.703	0.628	2.18471e-09		ENSG00000135046--ANXA1.2	6.45083e-31	0.363503	0.756	0.548	1.39628e-26		ENSG00000167658--EEF2	7.7969e-16	0.363335	0.866	0.88	1.68764e-11		ENSG00000133106--EPSTI1.1	3.60789e-25	1.00774	0.361	0.095	7.80927e-21		ENSG00000163565--IFI16.1	3.7512e-25	0.568829	0.661	0.459	8.11947e-21		ENSG00000125498--KIR2DL1	2.92407e-44	0.686943	0.114	0.007	6.32914e-40
ENSG00000114942--EEF1B2.5	7.32212e-82	0.77921	0.925	0.746	1.58487e-77		ENSG00000204381--LAYN	1.24441e-13	0.506016	0.119	0.039	2.69352e-09		ENSG00000136250--AOAH.2	7.41887e-31	0.652735	0.315	0.158	1.60581e-26		ENSG00000172809--RPL38	7.89934e-16	0.291136	0.962	0.966	1.70981e-11		ENSG00000189007--ADAT2	3.63276e-25	0.996309	0.272	0.059	7.8631e-21		ENSG00000160932--LY6E.1	7.47202e-25	0.633826	0.489	0.286	1.61732e-20		ENSG00000141655--TNFRSF11A	5.01269e-44	0.467878	0.105	0.005	1.085e-39
ENSG00000189283--FHIT	9.20439e-82	0.707472	0.182	0.018	1.99229e-77		ENSG00000156966--B3GNT7	1.2898e-13	0.428664	0.135	0.048	2.79177e-09		ENSG00000145675--PIK3R1.2	1.04936e-30	0.63942	0.644	0.477	2.27134e-26		ENSG00000105372--RPS19	1.09179e-15	0.311016	0.967	0.97	2.36317e-11		ENSG00000115594--IL1R1	5.88431e-25	0.780231	0.177	0.027	1.27366e-20		ENSG00000069849--ATP1B3.2	1.11852e-24	0.595167	0.905	0.798	2.42104e-20		ENSG00000213809--KLRK1-cluster.5	5.93881e-42	1.10616	0.836	0.379	1.28546e-37
ENSG00000147403--RPL10.5	1.29514e-81	0.486344	0.996	0.986	2.80332e-77		ENSG00000125245--GPR18.1	1.54053e-13	0.726089	0.245	0.123	3.33447e-09		ENSG00000101474--APMAP.1	1.1982e-30	0.666583	0.476	0.308	2.5935e-26		ENSG00000168280--KIF5C	1.52918e-15	0.489537	0.149	0.066	3.30991e-11		ENSG00000123130--ACOT9.4	6.46564e-25	1.15856	0.388	0.112	1.39949e-20		ENSG00000005844--ITGAL.2	4.27398e-24	0.656722	0.627	0.439	9.25103e-20		ENSG00000161835--GRASP	1.03428e-41	0.847687	0.3	0.059	2.2387e-37
ENSG00000134419--RPS15A.4	2.28836e-78	0.525841	0.99	0.94	4.95316e-74		ENSG00000149269--PAK1	1.72576e-13	0.671072	0.204	0.095	3.73541e-09		ENSG00000143384--MCL1.1	1.66019e-30	0.468709	0.855	0.787	3.59347e-26		ENSG00000166441--RPL27A	4.51685e-15	0.270544	0.979	0.987	9.77672e-11		ENSG00000128604--IRF5	7.18825e-25	0.445524	0.116	0.011	1.5559e-20		ENSG00000102245--CD40LG.1	6.23645e-24	0.550703	0.197	0.069	1.34988e-19		ENSG00000254709--IGLL5	1.43251e-41	1.90215	0.168	0.019	3.10066e-37
ENSG00000138439--FAM117B.3	2.75338e-77	0.821099	0.312	0.077	5.95969e-73		ENSG00000078304--PPP2R5C	1.73103e-13	0.458931	0.84	0.765	3.74682e-09		ENSG00000069702--TGFBR3.2	1.803e-30	0.670784	0.404	0.232	3.9026e-26		ENSG00000102245--CD40LG	4.75332e-15	0.516221	0.158	0.071	1.02886e-10		ENSG00000198825--INPP5F	1.16997e-24	0.740565	0.238	0.047	2.5324e-20		ENSG00000081237--PTPRC.1	7.26218e-24	0.398826	0.976	0.922	1.5719e-19		ENSG00000140526--ABHD2	3.7187e-41	1.04036	0.405	0.105	8.04914e-37
ENSG00000172005--MAL.3	1.96782e-76	0.939041	0.322	0.081	4.25935e-72		ENSG00000097007--ABL1.1	2.06656e-13	0.719509	0.247	0.127	4.47308e-09		ENSG00000196924--FLNA.1	6.25014e-30	0.470865	0.787	0.661	1.35284e-25		ENSG00000197958--RPL12	6.29302e-15	0.291382	0.932	0.913	1.36212e-10		ENSG00000163082--SGPP2	1.37827e-24	0.410897	0.102	0.009	2.98326e-20		ENSG00000197442--MAP3K5.1	7.70636e-24	0.517078	0.264	0.112	1.66804e-19		ENSG00000186088--GSAP	3.03179e-40	0.589594	0.173	0.02	6.56231e-36
ENSG00000104408--EIF3E.4	4.5249e-76	0.913191	0.74	0.446	9.79414e-72		ENSG00000170776--AKAP13	9.56677e-13	0.505873	0.744	0.658	2.07073e-08		ENSG00000158717--RNF166.2	1.87975e-29	0.623958	0.446	0.276	4.06873e-25		ENSG00000106546--AHR	8.46162e-15	0.577981	0.317	0.198	1.83152e-10		ENSG00000049089--COL9A2	1.46286e-24	0.615852	0.163	0.023	3.16637e-20		ENSG00000183508--FAM46C.2	1.09384e-23	0.615201	0.648	0.433	2.36762e-19		ENSG00000109906--ZBTB16.1	1.88914e-38	0.673831	0.236	0.039	4.08905e-34
ENSG00000140988--RPS2.5	2.68625e-75	0.492662	0.999	0.977	5.81438e-71		ENSG00000170345--FOS	1.00938e-12	0.726664	0.561	0.428	2.18481e-08		ENSG00000141556--TBCD.2	3.37736e-29	0.694753	0.363	0.208	7.3103e-25		ENSG00000124614--RPS10-cluster	1.165e-14	0.370297	0.892	0.882	2.52165e-10		ENSG00000125430--HS3ST3B1	1.59181e-24	0.990898	0.279	0.062	3.44548e-20		ENSG00000100628--ASB2	2.0623e-23	0.39868	0.104	0.023	4.46385e-19		ENSG00000107968--MAP3K8	1.8947e-38	1.3002	0.514	0.178	4.10108e-34
ENSG00000111716--LDHB.3	1.27047e-74	0.825221	0.764	0.44	2.74994e-70		ENSG00000109320--NFKB1	1.09418e-12	0.561078	0.661	0.542	2.36834e-08		ENSG00000189319--FAM53B.1	3.92614e-28	0.563521	0.278	0.136	8.49813e-24		ENSG00000158710--TAGLN2	1.3202e-14	0.517984	0.629	0.525	2.85757e-10		ENSG00000143079--CTTNBP2NL	2.74402e-24	0.292246	0.129	0.014	5.93942e-20		ENSG00000069702--TGFBR3.1	2.10441e-23	0.672794	0.449	0.251	4.555e-19		ENSG00000080493--SLC4A4	2.16086e-37	0.35305	0.123	0.01	4.67719e-33
ENSG00000100316--RPL3.6	1.63243e-73	0.518527	0.988	0.912	3.5334e-69		ENSG00000143384--MCL1	1.54425e-12	0.514011	0.858	0.8	3.34252e-08		ENSG00000110651--CD81	1.96868e-27	0.545047	0.696	0.564	4.26122e-23		ENSG00000197747--S100A10	1.5581e-14	0.491499	0.591	0.493	3.37252e-10		ENSG00000178199--ZC3H12D.4	2.9852e-24	1.28521	0.551	0.215	6.46146e-20		ENSG00000142669--SH3BGRL3.1	4.7291e-23	0.567993	0.876	0.806	1.02361e-18		ENSG00000148019--CEP78.1	7.52346e-37	1.13428	0.4	0.113	1.62845e-32
ENSG00000068831--RASGRP2.3	1.64665e-73	0.929764	0.461	0.172	3.56417e-69		ENSG00000182010--RTKN2	3.21185e-12	0.309211	0.156	0.063	6.95206e-08		ENSG00000135048--TMEM2.2	3.89479e-27	0.557758	0.707	0.578	8.43027e-23		ENSG00000213145--CRIP1-cluster	1.56813e-14	0.503883	0.629	0.498	3.39421e-10		ENSG00000152784--PRDM8	5.37141e-24	0.66446	0.211	0.038	1.16264e-19		ENSG00000169756--LIMS1.1	5.79186e-23	0.703036	0.425	0.239	1.25365e-18		ENSG00000159674--SPON2	1.46349e-36	1.14354	0.286	0.062	3.16772e-32
ENSG00000117643--MAN1C1.4	5.7415e-73	0.840907	0.357	0.103	1.24275e-68		ENSG00000164543--STK17A.1	3.82904e-12	0.54999	0.648	0.528	8.28796e-08		ENSG00000198502--HLA-DRB5	1.15048e-26	0.513116	0.158	0.055	2.49021e-22		ENSG00000126945--HNRNPH2-cluster	1.74777e-14	0.38018	0.88	0.837	3.78304e-10		ENSG00000188994--ZNF292	1.01084e-23	1.04985	0.714	0.337	2.18797e-19		ENSG00000136167--LCP1.2	1.02689e-22	0.494011	0.884	0.769	2.22269e-18		ENSG00000182511--FES	3.17207e-36	0.648576	0.173	0.023	6.86595e-32
ENSG00000176928--GCNT4.1	8.18732e-73	0.697506	0.162	0.016	1.77215e-68		ENSG00000197121--PGAP1	5.0604e-12	0.854351	0.359	0.224	1.09532e-07		ENSG00000175985--PLEKHD1	1.39642e-26	0.518982	0.2	0.083	3.02255e-22		ENSG00000179820--MYADM	1.92432e-14	0.521949	0.637	0.535	4.1652e-10		ENSG00000109684--CLNK	1.20546e-23	0.553701	0.129	0.015	2.60921e-19		ENSG00000197696--NMB	1.063e-22	0.906808	0.145	0.044	2.30087e-18		ENSG00000196781--TLE1	3.26757e-36	0.769645	0.223	0.038	7.07265e-32
ENSG00000198242--RPL23A.4	1.11393e-72	0.484625	0.999	0.956	2.4111e-68		ENSG00000197943--PLCG2	7.49261e-12	0.423957	0.167	0.072	1.62178e-07		ENSG00000069849--ATP1B3.3	2.002e-26	0.464706	0.881	0.788	4.33333e-22		ENSG00000110700--RPS13	2.25839e-14	0.253095	0.949	0.938	4.88828e-10		ENSG00000069020--MAST4.2	1.56505e-23	1.08416	0.388	0.116	3.38755e-19		ENSG00000101445--PPP1R16B.1	1.93752e-22	0.51221	0.642	0.434	4.19377e-18		ENSG00000004468--CD38.3	3.45804e-36	0.876891	0.359	0.093	7.48493e-32
ENSG00000119866--BCL11A	6.85343e-72	0.375935	0.159	0.016	1.48342e-67		ENSG00000081059--TCF7.1	1.08724e-11	0.526709	0.666	0.538	2.35333e-07		ENSG00000172543--CTSW.3	2.4809e-26	0.423756	0.456	0.276	5.3699e-22		ENSG00000131469--RPL27	2.29367e-14	0.316103	0.953	0.942	4.96465e-10		ENSG00000169764--UGP2.1	2.34905e-23	1.13165	0.565	0.227	5.08452e-19		ENSG00000115232--ITGA4	3.0936e-22	0.580922	0.509	0.313	6.6961e-18		ENSG00000185022--MAFF.2	4.72551e-36	1.2996	0.55	0.218	1.02284e-31
ENSG00000146278--PNRC1.3	2.66304e-71	0.795147	0.907	0.753	5.76416e-67		ENSG00000067334--DNTTIP2	1.40139e-11	0.622569	0.467	0.341	3.03331e-07		ENSG00000136213--CHST12.1	4.34957e-26	0.582352	0.28	0.142	9.41465e-22		ENSG00000119537--KDSR	3.41554e-14	0.589749	0.257	0.153	7.39293e-10		ENSG00000090104--RGS1.4	2.56207e-23	1.32707	0.898	0.578	5.54559e-19		ENSG00000108679--LGALS3BP	3.14751e-22	0.520855	0.23	0.095	6.81278e-18		ENSG00000007237--GAS7.1	8.02551e-36	0.70186	0.236	0.043	1.73712e-31
ENSG00000130255--RPL36.5	2.85158e-71	0.585962	0.967	0.85	6.17225e-67		ENSG00000167996--FTH1.1	1.42061e-11	0.698686	0.941	0.944	3.07491e-07		ENSG00000137265--IRF4.1	5.62635e-26	0.760698	0.302	0.165	1.21782e-21		ENSG00000198034--RPS4X	3.69358e-14	0.311185	0.937	0.939	7.99475e-10		ENSG00000109861--CTSC.3	6.27791e-23	1.50619	0.551	0.234	1.35885e-18		ENSG00000019582--CD74.2	9.25552e-22	0.529178	0.931	0.845	2.00336e-17		ENSG00000169744--LDB2	1.65891e-35	0.580203	0.164	0.021	3.59071e-31
ENSG00000110492--MDK.1	3.90124e-71	0.599666	0.393	0.129	8.44424e-67		ENSG00000086730--LAT2	1.94766e-11	0.404771	0.101	0.034	4.2157e-07		ENSG00000231389--HLA-DPA1.3	1.42027e-25	0.712762	0.585	0.471	3.07417e-21		ENSG00000177576--C18orf32-cluster	5.05005e-14	0.319551	0.954	0.954	1.09308e-09		ENSG00000172243--CLEC7A	7.09016e-23	0.596961	0.109	0.011	1.53466e-18		ENSG00000178199--ZC3H12D.2	3.18611e-21	0.529406	0.38	0.202	6.89634e-17		ENSG00000143184--XCL1.3	2.17175e-35	1.17781	0.432	0.126	4.70075e-31
ENSG00000227507--LTB.5	1.22819e-70	0.828023	0.753	0.413	2.65841e-66		ENSG00000103522--IL21R.1	5.67767e-11	0.649573	0.359	0.232	1.22893e-06		ENSG00000134242--PTPN22.3	1.42989e-25	0.603686	0.585	0.442	3.095e-21		ENSG00000245532--NEAT1	8.94046e-14	0.43657	0.923	0.87	1.93516e-09		ENSG00000162654--GBP4.3	9.0661e-23	1.41378	0.599	0.264	1.96236e-18		ENSG00000105717--PBX4.1	4.59726e-21	0.57492	0.323	0.158	9.95078e-17		ENSG00000143185--XCL2.3	3.11198e-35	1.447	0.432	0.13	6.73587e-31
ENSG00000181163--NPM1.3	6.2925e-70	0.668676	0.925	0.781	1.36201e-65		ENSG00000213020--ZNF611	6.12202e-11	0.459856	0.119	0.046	1.32511e-06		ENSG00000115875--SRSF7	4.85341e-25	0.573312	0.767	0.689	1.05052e-20		ENSG00000182718--ANXA2	8.95904e-14	0.523184	0.483	0.37	1.93918e-09		ENSG00000160683--CXCR5	1.19207e-22	0.606394	0.163	0.024	2.58023e-18		ENSG00000026103--FAS.1	4.83448e-21	0.540475	0.301	0.142	1.04642e-16		ENSG00000145287--PLAC8.3	2.31576e-34	1.19146	0.564	0.22	5.01245e-30
ENSG00000204472--AIF1	1.61462e-69	0.501663	0.167	0.02	3.49485e-65		ENSG00000151846--PABPC3	7.3154e-11	0.588233	0.24	0.135	1.58342e-06		ENSG00000161547--SRSF2.1	5.49668e-25	0.475198	0.823	0.756	1.18976e-20		ENSG00000105640--RPL18A	1.63229e-13	0.30613	0.948	0.958	3.53308e-09		ENSG00000139193--CD27-cluster.1	1.21064e-22	0.863673	0.429	0.137	2.62044e-18		ENSG00000034677--RNF19A.1	9.01013e-21	0.528894	0.629	0.431	1.95024e-16		ENSG00000042980--ADAM28	3.39928e-34	0.435011	0.127	0.013	7.35775e-30
ENSG00000162244--RPL29.2	1.99013e-68	0.621574	0.947	0.801	4.30764e-64		ENSG00000116761--CTH	8.46342e-11	0.453854	0.108	0.039	1.83191e-06		ENSG00000027869--SH2D2A.2	1.23453e-24	0.634851	0.406	0.255	2.67214e-20		ENSG00000010610--CD4	1.81761e-13	0.405945	0.449	0.312	3.93421e-09		ENSG00000150347--ARID5B.2	1.53721e-22	1.10426	0.741	0.381	3.3273e-18		ENSG00000135047--CTSL.1	1.2391e-20	0.418897	0.176	0.064	2.68203e-16		ENSG00000145990--GFOD1.2	5.93558e-34	0.857204	0.359	0.095	1.28476e-29
ENSG00000183691--NOG	3.23407e-68	0.496137	0.114	0.005	7.00014e-64		ENSG00000160856--FCRL3	8.72517e-11	0.391992	0.117	0.044	1.88856e-06		ENSG00000155926--SLA.2	2.79718e-24	0.623865	0.529	0.385	6.05449e-20		ENSG00000182899--RPL35A	2.13005e-13	0.256494	0.948	0.958	4.6105e-09		ENSG00000006576--PHTF2.3	2.66669e-22	0.930595	0.401	0.127	5.77204e-18		ENSG00000173821--RNF213.2	2.3514e-20	0.538172	0.741	0.585	5.08961e-16		ENSG00000198821--CD247.2	2.98571e-33	1.14398	0.755	0.425	6.46257e-29
ENSG00000112182--BACH2.3	9.01626e-68	0.940756	0.476	0.195	1.95157e-63		ENSG00000281103--TRG-AS1	9.20121e-11	0.461581	0.146	0.063	1.9916e-06		ENSG00000117560--FASLG	1.24461e-23	0.462217	0.159	0.06	2.69396e-19		ENSG00000105717--PBX4	2.20527e-13	0.538078	0.266	0.162	4.7733e-09		ENSG00000135678--CPM	3.26476e-22	0.439574	0.143	0.019	7.06657e-18		ENSG00000057657--PRDM1.2	3.76758e-20	0.618859	0.368	0.196	8.15492e-16		ENSG00000176845--METRNL.5	7.23551e-33	1.01109	0.727	0.339	1.56613e-28
ENSG00000174748--RPL15.2	1.49337e-67	0.456919	0.992	0.952	3.23241e-63		ENSG00000178764--ZHX2	9.28776e-11	0.604223	0.261	0.151	2.01033e-06		ENSG00000235576--LINC01871.1	1.26192e-23	0.575804	0.226	0.108	2.73144e-19		ENSG00000085511--MAP3K4	3.05653e-13	0.506137	0.176	0.09	6.61585e-09		ENSG00000166710--B2M.1	3.55166e-22	0.525956	1	1	7.68756e-18		ENSG00000111728--ST8SIA1	3.82034e-20	0.398195	0.149	0.048	8.26912e-16		ENSG00000139370--SLC15A4	1.16949e-32	0.755118	0.273	0.061	2.53135e-28
ENSG00000233927--RPS28.4	1.7691e-66	0.5201	0.982	0.922	3.82921e-62		ENSG00000133639--BTG1	9.90883e-11	0.390304	0.941	0.939	2.14477e-06		ENSG00000163754--GYG1.1	2.98318e-23	0.525849	0.261	0.132	6.45709e-19		ENSG00000167996--FTH1	3.88546e-13	0.3849	0.95	0.942	8.41008e-09		ENSG00000122299--ZC3H7A	3.83029e-22	0.978451	0.524	0.208	8.29066e-18		ENSG00000126709--IFI6	4.2036e-20	0.595319	0.378	0.211	9.09869e-16		ENSG00000164483--SAMD3.3	1.64945e-32	0.902825	0.436	0.142	3.57023e-28
ENSG00000112394--SLC16A10.1	1.86208e-66	0.769463	0.201	0.033	4.03048e-62		ENSG00000135541--AHI1.1	1.04651e-10	0.570483	0.318	0.197	2.26517e-06		ENSG00000186810--CXCR3.3	3.72567e-23	0.547219	0.305	0.169	8.06422e-19		ENSG00000161016--RPL8	4.5444e-13	0.317967	0.872	0.885	9.83636e-09		ENSG00000116161--CACYBP	5.33654e-22	1.18248	0.714	0.382	1.15509e-17		ENSG00000162654--GBP4.2	5.51232e-20	0.548568	0.432	0.25	1.19314e-15		ENSG00000185112--FAM43A.2	2.4752e-32	0.67005	0.241	0.048	5.35757e-28
ENSG00000034510--TMSB10.4	3.02073e-66	0.548111	0.976	0.878	6.53838e-62		ENSG00000169895--SYAP1.1	1.40069e-10	0.654154	0.59	0.498	3.03179e-06		ENSG00000163564--PYHIN1.3	1.49755e-22	0.597139	0.341	0.202	3.24144e-18		ENSG00000115604--IL18R1	4.75648e-13	0.424016	0.162	0.079	1.02954e-08		ENSG00000116824--CD2.3	9.74976e-22	1.19954	0.884	0.6	2.11034e-17		ENSG00000085117--CD82	6.3828e-20	0.486842	0.273	0.127	1.38156e-15		ENSG00000163508--EOMES.5	3.3901e-32	1.18891	0.418	0.133	7.33787e-28
ENSG00000182774--RPS17.4	1.23633e-65	0.527648	0.979	0.894	2.67604e-61		ENSG00000171867--PRNP.1	1.4212e-10	0.658952	0.455	0.341	3.0762e-06		ENSG00000123146--ADGRE5.2	2.91866e-22	0.46365	0.632	0.504	6.31745e-18		ENSG00000145425--RPS3A	7.54885e-13	0.283664	0.948	0.926	1.63395e-08		ENSG00000172215--CXCR6.3	1.06965e-21	1.47412	0.524	0.213	2.31527e-17		ENSG00000136560--TANK	6.5866e-20	0.637811	0.451	0.278	1.42567e-15		ENSG00000151651--ADAM8.1	4.89214e-31	0.899475	0.495	0.182	1.0589e-26
ENSG00000184613--NELL2.3	1.99054e-65	0.836269	0.385	0.129	4.30853e-61		ENSG00000124126--PREX1	2.21797e-10	0.521214	0.487	0.371	4.8008e-06		ENSG00000070495--JMJD6.1	6.01559e-22	0.552813	0.368	0.231	1.30207e-17		ENSG00000124813--RUNX2	8.71942e-13	0.42221	0.176	0.089	1.88732e-08		ENSG00000130066--SAT1.2	1.26988e-21	1.29088	0.83	0.53	2.74865e-17		ENSG00000153898--MCOLN2.1	7.04407e-20	0.60528	0.235	0.103	1.52469e-15		ENSG00000175040--CHST2	1.91045e-30	0.699804	0.195	0.034	4.13517e-26
ENSG00000105369--CD79A.1	2.21558e-65	0.489001	0.196	0.032	4.79561e-61		ENSG00000108946--PRKAR1A	2.64329e-10	0.514653	0.622	0.534	5.7214e-06		ENSG00000135362--PRR5L.2	7.77816e-22	0.500659	0.239	0.12	1.68358e-17		ENSG00000124831--LRRFIP1	1.25933e-12	0.512575	0.727	0.684	2.72583e-08		ENSG00000124191--TOX2.1	3.46109e-21	0.98598	0.238	0.053	7.49154e-17		ENSG00000162511--LAPTM5.1	8.12956e-20	0.495215	0.874	0.763	1.75964e-15		ENSG00000142347--MYO1F.1	1.17568e-29	0.949655	0.486	0.179	2.54476e-25
ENSG00000089009--RPL6.4	2.38612e-65	0.564127	0.973	0.843	5.16476e-61		ENSG00000156299--TIAM1	2.71813e-10	0.621646	0.211	0.113	5.88339e-06		ENSG00000204592--HLA-E	1.50534e-21	0.270466	0.963	0.944	3.25831e-17		ENSG00000076706--MCAM	1.52495e-12	0.286084	0.128	0.056	3.30075e-08		ENSG00000178562--CD28.3	5.38143e-21	1.02709	0.571	0.243	1.16481e-16		ENSG00000167996--FTH1.2	9.99007e-20	0.498195	0.972	0.939	2.16235e-15		ENSG00000184730--APOBR	2.25491e-29	0.464853	0.218	0.043	4.88075e-25
ENSG00000272398--CD24	6.28792e-65	0.311184	0.287	0.074	1.36102e-60		ENSG00000135127--BICDL1.1	2.73745e-10	0.522307	0.565	0.449	5.92521e-06		ENSG00000182162--P2RY8.2	1.91746e-21	0.578242	0.423	0.28	4.15034e-17		ENSG00000060558--GNA15	1.74423e-12	0.327363	0.107	0.043	3.77538e-08		ENSG00000028277--POU2F2.2	7.79163e-21	1.31409	0.483	0.185	1.6865e-16		ENSG00000153094--BCL2L11.2	1.53539e-19	0.86047	0.449	0.284	3.32335e-15		ENSG00000135404--CD63.1	2.3255e-29	0.917087	0.532	0.221	5.03354e-25
ENSG00000124614--RPS10.4	2.927e-64	0.760163	0.806	0.527	6.33549e-60		ENSG00000047634--SCML1.1	4.29901e-10	0.579094	0.229	0.126	9.3052e-06		ENSG00000069974--RAB27A	2.09057e-21	0.562028	0.413	0.274	4.52504e-17		ENSG00000157514--TSC22D3	1.94167e-12	0.419841	0.753	0.684	4.20274e-08		ENSG00000160712--IL6R.1	8.00465e-21	0.764769	0.293	0.075	1.73261e-16		ENSG00000196329--GIMAP5-cluster.1	2.08688e-19	0.533807	0.421	0.246	4.51706e-15		ENSG00000021762--OSBPL5	7.38543e-29	0.465188	0.132	0.017	1.59858e-24
ENSG00000135426--TESPA1.2	4.50162e-64	0.812773	0.426	0.159	9.74376e-60		ENSG00000020633--RUNX3.1	6.15925e-10	0.365701	0.881	0.79	1.33317e-05		ENSG00000179820--MYADM.3	6.80387e-21	0.554026	0.637	0.523	1.4727e-16		ENSG00000112378--PERP	2.04726e-12	0.397735	0.154	0.075	4.4313e-08		ENSG00000026103--FAS.2	9.20167e-21	1.48307	0.422	0.155	1.9917e-16		ENSG00000025708--TYMP-cluster	2.23342e-19	0.51401	0.219	0.095	4.83425e-15		ENSG00000168229--PTGDR	2.7463e-28	0.579078	0.132	0.017	5.94437e-24
ENSG00000111913--FAM65B.3	1.73199e-63	0.743052	0.685	0.359	3.74889e-59		ENSG00000123636--BAZ2B	6.21145e-10	0.519021	0.229	0.127	1.34447e-05		ENSG00000170542--SERPINB9.1	7.4798e-21	0.543765	0.543	0.421	1.619e-16		ENSG00000137193--PIM1	2.18871e-12	0.571447	0.384	0.274	4.73747e-08		ENSG00000143952--VPS54	1.26438e-20	0.874313	0.327	0.093	2.73674e-16		ENSG00000107742--SPOCK2.1	2.82354e-19	0.434931	0.884	0.77	6.11155e-15		ENSG00000160255--ITGB2.2	5.7948e-28	1.10928	0.723	0.429	1.25429e-23
ENSG00000123358--NR4A1.5	1.51896e-62	1.25138	0.481	0.235	3.28778e-58		ENSG00000182568--SATB1	6.47735e-10	0.65782	0.593	0.487	1.40202e-05		ENSG00000159733--ZFYVE28	1.15821e-20	0.4601	0.221	0.109	2.50694e-16		ENSG00000186468--RPS23	2.69199e-12	0.267579	0.943	0.928	5.8268e-08		ENSG00000196914--ARHGEF12	1.7185e-20	0.907861	0.272	0.07	3.7197e-16		ENSG00000090104--RGS1.2	4.3278e-19	0.602401	0.741	0.564	9.36753e-15		ENSG00000169554--ZEB2.5	2.3607e-27	0.909638	0.586	0.253	5.10973e-23
ENSG00000177954--RPS27.3	6.13657e-61	0.353522	1	0.999	1.32826e-56		ENSG00000067082--KLF6.1	8.42367e-10	0.460131	0.822	0.733	1.8233e-05		ENSG00000161405--IKZF3.2	1.24681e-20	0.515099	0.568	0.425	2.69871e-16		ENSG00000171867--PRNP	3.80544e-12	0.478374	0.444	0.332	8.23688e-08		ENSG00000147010--SH3KBP1.1	3.85711e-20	0.848488	0.755	0.407	8.34872e-16		ENSG00000139278--GLIPR1.2	5.07758e-19	0.517699	0.553	0.36	1.09904e-14		ENSG00000075426--FOSL2.4	3.54363e-27	0.953511	0.845	0.57	7.67018e-23
ENSG00000196531--NACA.4	6.35192e-61	0.611904	0.922	0.763	1.37487e-56		ENSG00000152270--PDE3B.1	1.01273e-09	0.639476	0.522	0.432	2.19204e-05		ENSG00000129667--RHBDF2.1	1.79034e-20	0.446744	0.271	0.148	3.87519e-16		ENSG00000125384--PTGER2	5.88651e-12	0.44029	0.164	0.083	1.27414e-07		ENSG00000154640--BTG3.2	4.42955e-20	0.961478	0.565	0.237	9.58777e-16		ENSG00000076641--PAG1.1	6.77047e-19	0.643944	0.601	0.434	1.46547e-14		ENSG00000197471--SPN	3.54938e-27	1.05324	0.595	0.275	7.68264e-23
ENSG00000105193--RPS16.5	8.21961e-61	0.393452	0.998	0.98	1.77913e-56		ENSG00000035862--TIMP2	2.4954e-09	0.44355	0.279	0.176	5.40129e-05		ENSG00000095397--WHRN.2	2.55088e-20	0.60221	0.223	0.112	5.52137e-16		ENSG00000229117--RPL41	1.12099e-11	0.314678	0.918	0.929	2.42638e-07		ENSG00000167912--RP11-25K19.1	4.4905e-20	0.427094	0.163	0.027	9.71969e-16		ENSG00000100365--NCF4	7.63446e-19	0.313819	0.104	0.027	1.65248e-14		ENSG00000084207--GSTP1	6.44021e-27	0.803387	0.473	0.183	1.39398e-22
ENSG00000145287--PLAC8.4	1.76822e-60	0.706523	0.457	0.182	3.82731e-56		ENSG00000129824--RPS4Y1	3.45104e-09	0.447569	0.35	0.227	7.46978e-05		ENSG00000197540--GZMM.1	1.70454e-19	0.520736	0.219	0.113	3.68947e-15		ENSG00000161970--RPL26	1.31512e-11	0.306001	0.88	0.902	2.84658e-07		ENSG00000078589--P2RY10.2	7.27075e-20	0.895074	0.469	0.174	1.57375e-15		ENSG00000100345--MYH9	9.03444e-19	0.362037	0.914	0.818	1.9555e-14		ENSG00000173905--GOLIM4.1	1.65133e-26	0.613642	0.264	0.067	3.5743e-22
ENSG00000162894--FCMR.3	4.39785e-60	0.881116	0.591	0.298	9.51914e-56		ENSG00000176531--PHLDB3	3.56406e-09	0.444891	0.11	0.045	7.71441e-05		ENSG00000109943--CRTAM.3	1.74736e-19	0.584375	0.205	0.103	3.78216e-15		ENSG00000145779--TNFAIP8	1.51746e-11	0.523603	0.369	0.266	3.28454e-07		ENSG00000187601--MAGEH1	8.4777e-20	0.879112	0.252	0.062	1.835e-15		ENSG00000163346--PBXIP1.1	9.40226e-19	0.573481	0.682	0.511	2.03512e-14		ENSG00000112773--FAM46A	1.76477e-26	0.653566	0.295	0.082	3.81985e-22
ENSG00000148700--ADD3.4	1.48788e-59	0.780342	0.662	0.365	3.22052e-55		ENSG00000163539--CLASP2	3.65999e-09	0.508257	0.279	0.175	7.92205e-05		ENSG00000115525--ST3GAL5.2	1.78121e-19	0.630319	0.295	0.177	3.85544e-15		ENSG00000090554--FLT3LG-cluster	1.7653e-11	0.532154	0.326	0.225	3.82099e-07		ENSG00000152484--USP12	1.12099e-19	0.906199	0.435	0.157	2.42637e-15		ENSG00000154310--TNIK.1	9.48819e-19	0.618634	0.371	0.216	2.05372e-14		ENSG00000198624--CCDC69.1	2.70893e-26	0.805804	0.532	0.219	5.86349e-22
ENSG00000179456--ZBTB18.1	1.72287e-59	0.679773	0.323	0.1	3.72916e-55		ENSG00000023909--GCLM	4.57097e-09	0.524971	0.311	0.197	9.89386e-05		ENSG00000188389--PDCD1.2	2.59052e-19	0.459595	0.226	0.115	5.60718e-15		ENSG00000089009--RPL6	2.19134e-11	0.310287	0.873	0.869	4.74316e-07		ENSG00000155307--SAMSN1.2	1.21158e-19	1.22246	0.796	0.502	2.62247e-15		ENSG00000144746--ARL6IP5.1	1.00186e-18	0.533477	0.751	0.59	2.16853e-14		ENSG00000145649--GZMA.5	3.76777e-26	0.955977	0.65	0.312	8.15533e-22
ENSG00000213741--RPS29.5	3.64991e-58	0.38493	1	0.997	7.90023e-54		ENSG00000075426--FOSL2.1	5.43069e-09	0.629601	0.643	0.578	0.000117547		ENSG00000134539--KLRD1.3	2.82536e-19	0.410864	0.312	0.177	6.1155e-15		ENSG00000008405--CRY1	3.09841e-11	0.497464	0.202	0.119	6.70651e-07		ENSG00000104626--ERI1	2.17256e-19	0.823341	0.272	0.071	4.70251e-15		ENSG00000196154--S100A4.2	1.03232e-18	0.436459	0.675	0.47	2.23445e-14		ENSG00000185201--IFITM2.2	5.2166e-26	0.877873	0.964	0.82	1.12913e-21
ENSG00000065357--DGKA.3	8.20033e-58	0.8396	0.612	0.324	1.77496e-53		ENSG00000143774--GUK1.1	7.02142e-09	0.585498	0.497	0.406	0.000151979		ENSG00000026508--CD44	3.10439e-19	0.358548	0.88	0.847	6.71944e-15		ENSG00000134107--BHLHE40	3.62172e-11	0.557795	0.427	0.325	7.83922e-07		ENSG00000173221--GLRX.1	4.10185e-19	1.02459	0.463	0.181	8.87845e-15		ENSG00000197121--PGAP1.1	1.16745e-18	0.750335	0.375	0.216	2.52695e-14		ENSG00000026751--SLAMF7.4	6.35447e-26	0.826931	0.309	0.089	1.37542e-21
ENSG00000138326--RPS24.3	6.84246e-56	0.433753	0.996	0.975	1.48105e-51		ENSG00000143772--ITPKB.1	7.87564e-09	0.718594	0.483	0.382	0.000170468		ENSG00000117724--CENPF.2	3.79194e-19	0.707818	0.184	0.09	8.20765e-15		ENSG00000083845--RPS5	4.34066e-11	0.266137	0.91	0.907	9.39536e-07		ENSG00000135272--MDFIC.1	4.63312e-19	1.09155	0.429	0.156	1.00284e-14		ENSG00000169442--CD52.1	1.85455e-18	0.581846	0.725	0.601	4.01417e-14		ENSG00000064393--HIPK2.1	1.033e-25	0.905432	0.436	0.165	2.23593e-21
ENSG00000142534--RPS11.2	7.49241e-56	0.382216	0.999	0.979	1.62173e-51		ENSG00000168610--STAT3	8.51523e-09	0.448803	0.657	0.576	0.000184312		ENSG00000186469--GNG2.2	5.41949e-19	0.441722	0.585	0.455	1.17305e-14		ENSG00000147604--RPL7	7.56759e-11	0.301241	0.862	0.873	1.638e-06		ENSG00000182158--CREB3L2	4.65097e-19	1.03674	0.299	0.087	1.0067e-14		ENSG00000133321--RARRES3.1	1.95037e-18	0.60485	0.449	0.277	4.22158e-14		ENSG00000110934--BIN2.1	3.40376e-25	0.824679	0.586	0.269	7.36744e-21
ENSG00000122257--RBBP6.3	1.62254e-55	0.83073	0.675	0.404	3.512e-51		ENSG00000150347--ARID5B	8.85654e-09	0.540203	0.49	0.383	0.0001917		ENSG00000034677--RNF19A.2	6.5861e-19	0.498686	0.544	0.427	1.42556e-14		ENSG00000102007--PLP2	4.73258e-10	0.562125	0.388	0.288	1.02437e-05		ENSG00000019582--CD74.4	8.85041e-19	0.831263	0.986	0.853	1.91567e-14		ENSG00000135127--BICDL1.2	2.39944e-18	0.441925	0.637	0.433	5.19358e-14		ENSG00000162924--REL.3	3.49651e-25	1.00764	0.882	0.722	7.56821e-21
ENSG00000204387--C6orf48.2	4.08643e-55	0.698237	0.608	0.325	8.84508e-51		ENSG00000112182--BACH2	1.30607e-08	0.519441	0.355	0.241	0.000282698		ENSG00000124788--ATXN1.2	6.8488e-19	0.492976	0.445	0.311	1.48242e-14		ENSG00000165502--RPL36AL	5.27767e-10	0.349228	0.755	0.701	1.14235e-05		ENSG00000114166--KAT2B.2	1.19465e-18	0.92228	0.49	0.194	2.58582e-14		ENSG00000138166--DUSP5.1	4.31224e-18	0.70897	0.413	0.251	9.33384e-14		ENSG00000136158--SPRY2	3.72052e-25	0.581266	0.136	0.021	8.05307e-21
ENSG00000099204--ABLIM1.2	4.7611e-53	0.595598	0.676	0.374	1.03054e-48		ENSG00000151327--FAM177A1.1	1.32715e-08	0.524321	0.542	0.456	0.000287261		ENSG00000078304--PPP2R5C.1	7.2193e-19	0.370556	0.813	0.759	1.56262e-14		ENSG00000057657--PRDM1	7.38925e-10	0.295009	0.302	0.201	1.5994e-05		ENSG00000180233--ZNRF2.1	1.40859e-18	0.757408	0.333	0.103	3.0489e-14		ENSG00000172725--CORO1B.1	4.45784e-18	0.458301	0.214	0.092	9.64899e-14		ENSG00000111596--CNOT2.2	5.3935e-25	1.15726	0.727	0.475	1.16742e-20
ENSG00000171858--RPS21.4	2.57562e-52	0.438341	0.993	0.955	5.57493e-48		ENSG00000152413--HOMER1	1.33422e-08	0.413263	0.16	0.081	0.000288792		ENSG00000145220--LYAR	1.2887e-18	0.487947	0.282	0.163	2.78939e-14		ENSG00000151150--ANK3	7.92879e-10	0.336734	0.128	0.064	1.71619e-05		ENSG00000143889--HNRNPLL.3	1.48922e-18	0.95488	0.578	0.255	3.22341e-14		ENSG00000135362--PRR5L.1	7.24079e-18	0.454524	0.273	0.132	1.56727e-13		ENSG00000239713--APOBEC3G.3	8.8807e-25	0.895793	0.595	0.266	1.92223e-20
ENSG00000244879--GABPB1-AS1.2	6.65177e-52	0.734303	0.413	0.173	1.43978e-47		ENSG00000143641--GALNT2.1	2.5033e-08	0.518932	0.229	0.137	0.000541839		ENSG00000222041--CYTOR.3	1.85914e-18	0.445393	0.244	0.132	4.02411e-14		ENSG00000090554--FLT3LG	8.88642e-10	0.377247	0.128	0.065	1.92346e-05		ENSG00000166340--TPP1	2.18892e-18	1.06139	0.565	0.275	4.73792e-14		ENSG00000164938--TP53INP1.1	7.29469e-18	0.489153	0.195	0.082	1.57893e-13		ENSG00000138835--RGS3	1.24842e-24	0.396998	0.182	0.036	2.70221e-20
ENSG00000154277--UCHL1.2	3.36905e-50	0.528888	0.343	0.139	7.2923e-46		ENSG00000224790--AP000704.5	3.22677e-08	0.433532	0.128	0.058	0.000698435		ENSG00000130522--JUND.1	2.16588e-18	0.264105	0.938	0.9	4.68805e-14		ENSG00000168028--RPSA	9.64267e-10	0.329471	0.862	0.872	2.08716e-05		ENSG00000133657--ATP13A3	2.55219e-18	1.19429	0.49	0.207	5.52421e-14		ENSG00000111424--VDR.1	8.34093e-18	0.410765	0.138	0.047	1.80539e-13		ENSG00000172081--MOB3A	1.58349e-24	0.883312	0.582	0.27	3.42747e-20
ENSG00000148908--RGS10.3	3.7939e-50	0.768275	0.513	0.256	8.21189e-46		ENSG00000077044--DGKD	3.24348e-08	0.615521	0.275	0.18	0.000702052		ENSG00000110852--CLEC2B	4.22395e-18	0.558408	0.496	0.387	9.14273e-14		ENSG00000135047--CTSL	2.0196e-09	0.323992	0.131	0.068	4.37143e-05		ENSG00000163219--ARHGAP25.2	2.65904e-18	0.879345	0.435	0.159	5.75548e-14		ENSG00000123240--OPTN	8.34211e-18	0.463746	0.492	0.312	1.80565e-13		ENSG00000140030--GPR65.2	2.11461e-24	0.9755	0.591	0.285	4.57708e-20
ENSG00000074966--TXK.3	1.11439e-49	0.623352	0.251	0.072	2.4121e-45		ENSG00000007237--GAS7	4.55587e-08	0.33661	0.108	0.047	0.000986119		ENSG00000075426--FOSL2.2	5.28943e-18	0.348329	0.679	0.55	1.1449e-13		ENSG00000026297--RNASET2	2.39102e-09	0.423416	0.426	0.337	5.17537e-05		ENSG00000196141--SPATS2L.1	3.31264e-18	0.630582	0.327	0.1	7.17021e-14		ENSG00000115415--STAT1.2	1.09158e-17	0.542012	0.439	0.268	2.36272e-13		ENSG00000077984--CST7.3	3.17898e-24	0.831394	0.768	0.408	6.88089e-20
ENSG00000161970--RPL26.5	2.97169e-49	0.456192	0.976	0.878	6.43222e-45		ENSG00000026025--VIM.1	5.56226e-08	0.694859	0.822	0.817	0.00120395		ENSG00000139116--KIF21A	7.44477e-18	0.607846	0.167	0.081	1.61142e-13		ENSG00000114850--SSR3	3.03047e-09	0.437826	0.309	0.222	6.55944e-05		ENSG00000126821--SGPP1	3.45496e-18	0.65822	0.279	0.077	7.47826e-14		ENSG00000158985--CDC42SE2	1.21926e-17	0.443927	0.779	0.653	2.63909e-13		ENSG00000279355--AGPAT4-IT1	5.08298e-24	0.645582	0.232	0.057	1.10021e-19
ENSG00000182568--SATB1.5	4.79492e-49	0.576739	0.739	0.436	1.03786e-44		ENSG00000171988--JMJD1C	6.26446e-08	0.577748	0.563	0.481	0.00135594		ENSG00000111348--ARHGDIB.1	8.72911e-18	0.279881	0.941	0.921	1.88942e-13		ENSG00000111266--DUSP16	3.20777e-09	0.431103	0.406	0.311	6.94321e-05		ENSG00000123595--RAB9A	3.83981e-18	0.944619	0.374	0.13	8.31126e-14		ENSG00000145703--IQGAP2	2.58993e-17	0.483509	0.509	0.328	5.6059e-13		ENSG00000211689--TRGC1.3	7.25647e-24	0.694861	0.445	0.163	1.57066e-19
ENSG00000086061--DNAJA1.4	5.51413e-49	0.745181	0.806	0.611	1.19353e-44		ENSG00000160588--MPZL3	7.30068e-08	0.411929	0.293	0.19	0.00158023		ENSG00000187239--FNBP1.2	9.96856e-18	0.339254	0.827	0.768	2.15769e-13		ENSG00000198805--PNP	3.3227e-09	0.458164	0.372	0.277	7.19199e-05		ENSG00000145730--PAM	5.0913e-18	0.45317	0.224	0.053	1.10201e-13		ENSG00000133872--SARAF	6.28555e-17	0.366611	0.965	0.915	1.36051e-12		ENSG00000142634--EFHD2	1.46547e-23	1.0094	0.509	0.233	3.172e-19
ENSG00000108654--DDX5.1	2.36851e-48	0.516708	0.939	0.862	5.12663e-44		ENSG00000138448--ITGAV	8.29462e-08	0.341602	0.156	0.081	0.00179537		ENSG00000160796--NBEAL2	1.00606e-17	0.52591	0.339	0.221	2.17761e-13		ENSG00000100219--XBP1	3.39775e-09	0.403772	0.339	0.246	7.35442e-05		ENSG00000162894--FCMR.2	1.01205e-17	0.919309	0.673	0.347	2.19059e-13		ENSG00000111266--DUSP16.1	9.30974e-17	0.502562	0.472	0.305	2.01509e-12		ENSG00000150457--LATS2.1	1.52126e-23	0.506552	0.227	0.056	3.29277e-19
ENSG00000117616--RSRP1.3	3.37076e-48	0.705159	0.676	0.42	7.29601e-44		ENSG00000170315--UBB	9.51436e-08	0.409214	0.902	0.9	0.00205938		ENSG00000115935--WIPF1.2	1.1197e-17	0.339615	0.81	0.749	2.42359e-13		ENSG00000198918--RPL39	4.38397e-09	0.326954	0.83	0.809	9.48909e-05		ENSG00000253522--MIR3142HG	1.02905e-17	0.424471	0.17	0.033	2.22739e-13		ENSG00000125089--SH3TC1	1.2228e-16	0.314341	0.107	0.032	2.64674e-12		ENSG00000171604--CXXC5	3.09836e-23	0.675785	0.241	0.063	6.70639e-19
ENSG00000170989--S1PR1.3	5.74098e-48	0.733708	0.412	0.178	1.24263e-43		ENSG00000135404--CD63	9.68318e-08	0.377508	0.33	0.227	0.00209592		ENSG00000135916--ITM2C.3	1.27031e-17	0.630879	0.378	0.261	2.74958e-13		ENSG00000172819--RARG	4.39968e-09	0.390384	0.129	0.067	9.5231e-05		ENSG00000109956--B3GAT1	1.13095e-17	0.340851	0.116	0.016	2.44795e-13		ENSG00000115539--PDCL3	1.298e-16	0.379254	0.244	0.116	2.80951e-12		ENSG00000160888--IER2.3	5.61726e-23	0.995959	0.664	0.394	1.21586e-18
ENSG00000171863--RPS7.3	1.4644e-47	0.441641	0.98	0.902	3.16969e-43		ENSG00000160179--ABCG1	1.02642e-07	0.523966	0.316	0.216	0.00222169		ENSG00000123329--ARHGAP9.1	1.33111e-17	0.465889	0.592	0.482	2.88119e-13		ENSG00000178199--ZC3H12D	5.05197e-09	0.496258	0.299	0.211	0.00010935		ENSG00000102575--ACP5	1.26359e-17	0.53873	0.15	0.026	2.73504e-13		ENSG00000133561--GIMAP6	1.44004e-16	0.473139	0.306	0.164	3.11697e-12		ENSG00000158006--PAFAH2	5.80242e-23	0.498952	0.155	0.029	1.25593e-18
ENSG00000115687--PASK.3	2.41947e-47	0.793966	0.458	0.214	5.23693e-43		ENSG00000102226--USP11.1	1.08684e-07	0.543511	0.357	0.255	0.00235247		ENSG00000164111--ANXA5.2	1.59996e-17	0.544245	0.507	0.386	3.46312e-13		ENSG00000102265--TIMP1	6.56676e-09	0.440559	0.453	0.377	0.000142138		ENSG00000132463--GRSF1.1	1.29739e-17	0.964818	0.435	0.173	2.80819e-13		ENSG00000136810--TXN	2.9854e-16	0.466868	0.454	0.292	6.4619e-12		ENSG00000260196--RP1-239B22.5	1.10792e-22	0.402649	0.141	0.024	2.3981e-18
ENSG00000100823--APEX1.1	2.47715e-47	0.600121	0.411	0.174	5.3618e-43		ENSG00000135916--ITM2C.1	1.14864e-07	0.524147	0.387	0.281	0.00248623		ENSG00000177963--RIC8A.2	1.81989e-17	0.594785	0.364	0.246	3.93914e-13		ENSG00000008256--CYTH3	6.8405e-09	0.26928	0.117	0.059	0.000148063		ENSG00000034693--PEX3	1.48105e-17	0.584369	0.184	0.038	3.20574e-13		ENSG00000197635--DPP4.2	3.34711e-16	0.482801	0.219	0.102	7.24482e-12		ENSG00000101194--SLC17A9	1.43025e-22	0.445225	0.155	0.029	3.09577e-18
ENSG00000196230--TUBB.2	1.37029e-46	0.481904	0.694	0.404	2.96598e-42		ENSG00000107362--ABHD17B.1	1.16571e-07	0.57439	0.32	0.228	0.00252319		ENSG00000131018--SYNE1.2	2.50362e-17	0.585919	0.415	0.295	5.41908e-13		ENSG00000125740--FOSB	1.02368e-08	0.478766	0.67	0.588	0.000221576		ENSG00000168961--LGALS9.3	1.80489e-17	0.764571	0.415	0.153	3.90668e-13		ENSG00000165929--TC2N.1	3.80091e-16	0.458503	0.516	0.339	8.22706e-12		ENSG00000197536--C5orf56.1	2.14335e-22	0.614856	0.282	0.083	4.63928e-18
ENSG00000140577--CRTC3.1	2.25731e-46	0.695817	0.404	0.179	4.88595e-42		ENSG00000136738--STAM	1.19606e-07	0.402951	0.229	0.139	0.00258887		ENSG00000244509--APOBEC3C.1	3.77215e-17	0.56813	0.34	0.225	8.16482e-13		ENSG00000134287--ARF3-cluster	2.05394e-08	0.363153	0.213	0.137	0.000444575		ENSG00000150907--FOXO1.2	2.26796e-17	0.964738	0.728	0.426	4.90899e-13		ENSG00000124203--ZNF831.1	4.33773e-16	0.605408	0.28	0.147	9.38902e-12		ENSG00000117676--RPS6KA1	3.60278e-22	0.641251	0.268	0.078	7.79821e-18
ENSG00000068976--PYGM	8.46646e-46	0.548176	0.157	0.03	1.83257e-41		ENSG00000279361--RP11-360N9.3	1.368e-07	0.46077	0.137	0.069	0.00296103		ENSG00000137441--FGFBP2	5.24573e-17	0.687268	0.11	0.041	1.13544e-12		ENSG00000161970--RPL26-cluster	2.09418e-08	0.284224	0.864	0.87	0.000453286		ENSG00000138386--NAB1.2	2.66548e-17	0.814831	0.388	0.136	5.76943e-13		ENSG00000130222--GADD45G	5.16068e-16	0.311385	0.102	0.031	1.11703e-11		ENSG00000048028--USP28	4.13882e-22	0.602601	0.241	0.064	8.95847e-18
ENSG00000009790--TRAF3IP3.3	1.6439e-45	0.655637	0.338	0.131	3.55822e-41		ENSG00000095794--CREM	1.36819e-07	0.324266	0.872	0.818	0.00296145		ENSG00000130940--CASZ1	6.83187e-17	0.429705	0.12	0.048	1.47876e-12		ENSG00000122417--ODF2L	5.78986e-08	0.424273	0.338	0.258	0.00125322		ENSG00000152492--CCDC50.1	2.68156e-17	0.719607	0.306	0.093	5.80424e-13		ENSG00000122490--PQLC1	5.19926e-16	0.405914	0.183	0.078	1.12538e-11		ENSG00000198719--DLL1	4.60042e-22	0.555291	0.132	0.022	9.9576e-18
ENSG00000108821--COL1A1.2	2.86829e-45	0.527685	0.6	0.386	6.20842e-41		ENSG00000174946--GPR171	1.49321e-07	0.403229	0.41	0.299	0.00323204		ENSG00000131459--GFPT2	1.03923e-16	0.597077	0.127	0.053	2.24941e-12		ENSG00000170889--RPS9	6.30965e-08	0.259039	0.842	0.866	0.00136572		ENSG00000131323--TRAF3.1	3.49967e-17	0.727441	0.422	0.158	7.57505e-13		ENSG00000182162--P2RY8.1	6.31245e-16	0.432527	0.465	0.295	1.36633e-11		ENSG00000005020--SKAP2.1	4.93047e-22	0.664332	0.309	0.099	1.0672e-17
ENSG00000130741--EIF2S3.3	3.37989e-45	0.630508	0.471	0.227	7.31576e-41		ENSG00000168675--LDLRAD4	1.58625e-07	0.634205	0.314	0.218	0.00343345		ENSG00000049249--TNFRSF9.2	1.6462e-16	0.484656	0.16	0.075	3.5632e-12		ENSG00000147324--MFHAS1	7.22806e-08	0.438799	0.274	0.194	0.00156451		ENSG00000134215--VAV3.3	5.15716e-17	0.741188	0.293	0.087	1.11627e-12		ENSG00000112782--CLIC5	6.83414e-16	0.285587	0.104	0.031	1.47925e-11		ENSG00000136213--CHST12.2	4.97232e-22	0.830204	0.418	0.166	1.07626e-17
ENSG00000109787--KLF3.2	5.9474e-45	0.699892	0.499	0.252	1.28731e-40		ENSG00000150938--CRIM1	1.83246e-07	0.480405	0.165	0.09	0.00396636		ENSG00000245532--NEAT1.2	2.75462e-16	0.261721	0.922	0.865	5.96237e-12		ENSG00000010404--IDS	8.65302e-08	0.374024	0.641	0.605	0.00187295		ENSG00000124151--NCOA3	6.54489e-17	1.07817	0.51	0.232	1.41664e-12		ENSG00000198743--SLC5A3.1	7.05778e-16	0.465624	0.534	0.363	1.52766e-11		ENSG00000141622--RNF165	8.18117e-22	0.41632	0.127	0.021	1.77082e-17
ENSG00000134294--SLC38A2.2	6.15175e-45	0.676227	0.848	0.695	1.33155e-40		ENSG00000197279--ZNF165.1	2.04953e-07	0.607363	0.151	0.081	0.0044362		ENSG00000150991--UBC.1	3.84059e-16	0.259349	0.931	0.911	8.31296e-12		ENSG00000163297--ANTXR2	9.55986e-08	0.380203	0.129	0.072	0.00206923		ENSG00000102096--PIM2.1	7.66478e-17	0.977365	0.531	0.24	1.65904e-12		ENSG00000130066--SAT1.1	7.43543e-16	0.658048	0.667	0.521	1.6094e-11		ENSG00000204475--NCR3	1.09975e-21	0.496768	0.177	0.038	2.3804e-17
ENSG00000211898--IGHD	3.13378e-44	0.267261	0.103	0.011	6.78307e-40									ENSG00000153815--CMIP.2	5.56205e-16	0.538965	0.482	0.376	1.20391e-11		ENSG00000156508--EEF1A1	9.82518e-08	0.357154	0.894	0.874	0.00212666		ENSG00000005486--RHBDD2.1	8.80649e-17	0.815228	0.537	0.242	1.90617e-12		ENSG00000077549--CAPZB.1	8.95135e-16	0.54122	0.622	0.483	1.93752e-11		ENSG00000184182--UBE2F	2.93841e-21	0.572261	0.286	0.089	6.36019e-17
ENSG00000168028--RPSA.5	3.89499e-44	0.464139	0.96	0.847	8.43072e-40									ENSG00000068903--SIRT2	8.91587e-16	0.512298	0.353	0.242	1.92984e-11		ENSG00000101745--ANKRD12	1.12382e-07	0.367309	0.715	0.683	0.0024325		ENSG00000116717--GADD45A.1	9.51424e-17	0.978751	0.524	0.229	2.05936e-12		ENSG00000152492--CCDC50	1.3983e-15	0.405463	0.192	0.085	3.02663e-11		ENSG00000038382--TRIO	3.87336e-21	0.301292	0.173	0.038	8.38389e-17
ENSG00000167604--NFKBID.4	7.01219e-44	0.664563	0.372	0.157	1.51779e-39									ENSG00000002586--CD99.1	9.77241e-16	0.391355	0.629	0.521	2.11524e-11		ENSG00000111145--ELK3	1.25381e-07	0.317698	0.17	0.103	0.00271388		ENSG00000123600--METTL8.1	1.148e-16	0.835765	0.238	0.063	2.48484e-12		ENSG00000006576--PHTF2.1	1.53776e-15	0.520729	0.24	0.12	3.32849e-11		ENSG00000275302--CCL4.5	5.7964e-21	1.17825	0.6	0.297	1.25463e-16
ENSG00000175061--LRRC75A-AS1.2	1.70747e-43	0.537089	0.711	0.437	3.69582e-39									ENSG00000064666--CNN2.1	1.25749e-15	0.442473	0.689	0.623	2.72184e-11		ENSG00000102572--STK24	1.25751e-07	0.459905	0.484	0.417	0.00272188		ENSG00000171840--NINJ2	1.48597e-16	0.308994	0.109	0.015	3.21637e-12		ENSG00000164466--SFXN1	1.58688e-15	0.437444	0.309	0.174	3.4348e-11		ENSG00000185697--MYBL1.2	1.58995e-20	0.751503	0.3	0.098	3.44145e-16
ENSG00000114391--RPL24.3	1.7127e-43	0.463728	0.943	0.814	3.70713e-39									ENSG00000115738--ID2	1.30578e-15	0.388394	0.583	0.453	2.82636e-11		ENSG00000065809--FAM107B	1.9865e-07	0.500879	0.593	0.538	0.00429977		ENSG00000140199--SLC12A6.2	1.92521e-16	0.687764	0.456	0.184	4.16712e-12		ENSG00000178104--PDE4DIP	1.63906e-15	0.38377	0.211	0.097	3.54775e-11		ENSG00000110665--C11orf21	2.91916e-20	0.426192	0.15	0.03	6.31853e-16
ENSG00000234741--GAS5.3	2.96182e-43	0.62751	0.71	0.465	6.41086e-39									ENSG00000205045--SLFN12L.1	1.40252e-15	0.374673	0.205	0.109	3.03576e-11									ENSG00000196154--S100A4.3	1.9974e-16	0.984298	0.776	0.488	4.32337e-12		ENSG00000245532--NEAT1.1	1.74997e-15	0.420142	0.922	0.873	3.78782e-11		ENSG00000103126--AXIN1.1	5.43339e-20	0.665226	0.318	0.11	1.17606e-15
ENSG00000165494--PCF11.2	4.13381e-43	0.710812	0.577	0.325	8.94763e-39									ENSG00000172215--CXCR6.2	1.41035e-15	0.401242	0.312	0.191	3.0527e-11									ENSG00000206503--HLA-A.3	2.07305e-16	0.699996	1	0.988	4.48711e-12		ENSG00000121858--TNFSF10.1	1.88852e-15	0.538027	0.254	0.13	4.0877e-11		ENSG00000081985--IL12RB2.2	8.31331e-20	0.525838	0.195	0.049	1.79942e-15
ENSG00000157978--LDLRAP1.1	1.24255e-41	0.656669	0.287	0.105	2.6895e-37									ENSG00000178234--GALNT11.3	2.11199e-15	0.469357	0.254	0.152	4.57139e-11									ENSG00000077420--APBB1IP.2	2.47265e-16	0.819952	0.592	0.296	5.35204e-12		ENSG00000121579--NAA50.1	2.17227e-15	0.473993	0.549	0.39	4.70187e-11		ENSG00000152818--UTRN.1	9.84608e-20	0.899473	0.668	0.408	2.13118e-15
ENSG00000151692--RNF144A	3.05088e-41	0.392945	0.144	0.028	6.60362e-37									ENSG00000076003--MCM6.2	2.5455e-15	0.481163	0.244	0.146	5.50974e-11									ENSG00000116731--PRDM2	2.49956e-16	0.855241	0.667	0.353	5.41031e-12		ENSG00000123600--METTL8	2.18114e-15	0.415651	0.147	0.057	4.72107e-11		ENSG00000121274--PAPD5.3	1.15175e-19	0.814452	0.605	0.333	2.49295e-15
ENSG00000149273--RPS3.4	5.17696e-41	0.358786	0.996	0.966	1.12055e-36									ENSG00000155629--PIK3AP1.3	2.684e-15	0.469352	0.177	0.092	5.80951e-11									ENSG00000105835--NAMPT.1	4.52369e-16	1.02099	0.639	0.35	9.79153e-12		ENSG00000198586--TLK1.1	2.32887e-15	0.411902	0.394	0.24	5.04085e-11		ENSG00000121716--PILRB.3	1.74666e-19	0.754764	0.545	0.272	3.78064e-15
ENSG00000105643--ARRDC2.2	5.1781e-41	0.644552	0.46	0.229	1.1208e-36									ENSG00000123933--MXD4	2.71158e-15	0.527286	0.415	0.31	5.86921e-11									ENSG00000091972--CD200	8.35565e-16	0.472485	0.177	0.039	1.80858e-11		ENSG00000133106--EPSTI1	2.45227e-15	0.493865	0.195	0.09	5.30793e-11		ENSG00000114126--TFDP2.1	1.91605e-19	0.656903	0.295	0.1	4.14728e-15
ENSG00000187109--NAP1L1.2	6.47389e-41	0.513277	0.882	0.73	1.40127e-36									ENSG00000129968--ABHD17A.1	2.73778e-15	0.461336	0.378	0.263	5.92592e-11									ENSG00000102471--NDFIP2	1.04306e-15	0.442785	0.19	0.044	2.2577e-11		ENSG00000010810--FYN	3.7476e-15	0.31357	0.917	0.822	8.11169e-11		ENSG00000101474--APMAP.3	1.97082e-19	0.737915	0.627	0.338	4.26584e-15
ENSG00000155657--TTN.3	1.21938e-40	0.724796	0.441	0.212	2.63935e-36									ENSG00000276045--ORAI1	3.34324e-15	0.483687	0.39	0.277	7.23645e-11									ENSG00000124145--SDC4	1.09394e-15	0.589341	0.163	0.034	2.36782e-11		ENSG00000187239--FNBP1.1	3.86405e-15	0.342945	0.879	0.768	8.36373e-11		ENSG00000119508--NR4A3.2	3.13592e-19	0.97722	0.641	0.362	6.7877e-15
ENSG00000141582--CBX4.2	5.0801e-40	0.756981	0.558	0.328	1.09959e-35									ENSG00000131236--CAP1.3	3.38082e-15	0.408083	0.628	0.532	7.31778e-11									ENSG00000055208--TAB2.2	1.24345e-15	0.879007	0.592	0.301	2.69144e-11		ENSG00000113263--ITK.1	5.22872e-15	0.474597	0.587	0.434	1.13176e-10		ENSG00000221869--CEBPD.3	6.13056e-19	0.576482	0.3	0.103	1.32696e-14
ENSG00000124466--LYPD3.1	5.55845e-40	0.549295	0.164	0.038	1.20313e-35									ENSG00000104904--OAZ1.1	5.04813e-15	0.31383	0.866	0.83	1.09267e-10									ENSG00000100365--NCF4.1	1.41116e-15	0.403897	0.163	0.034	3.05445e-11		ENSG00000161405--IKZF3.1	6.04228e-15	0.544107	0.594	0.442	1.30785e-10		ENSG00000160211--G6PD	8.18929e-19	0.578374	0.359	0.135	1.77257e-14
ENSG00000071073--MGAT4A.3	7.34527e-40	0.649318	0.506	0.267	1.58988e-35									ENSG00000240891--PLCXD2.1	5.40904e-15	0.488781	0.182	0.096	1.17079e-10									ENSG00000185432--METTL7A	1.49897e-15	0.68995	0.204	0.052	3.24451e-11		ENSG00000213145--CRIP1-cluster.1	6.92223e-15	0.377244	0.674	0.497	1.49832e-10		ENSG00000189350--TOGARAM2	9.13817e-19	0.468608	0.145	0.03	1.97796e-14
ENSG00000143110--C1orf162.1	7.42806e-40	0.502248	0.181	0.047	1.6078e-35									ENSG00000221963--APOL6.3	5.62611e-15	0.498898	0.423	0.313	1.21777e-10									ENSG00000100385--IL2RB.2	2.41186e-15	0.928158	0.741	0.441	5.22048e-11		ENSG00000116473--RAP1A.1	7.50838e-15	0.40211	0.618	0.456	1.62519e-10		ENSG00000139722--VPS37B.4	3.20842e-18	0.649858	0.755	0.492	6.94462e-14
ENSG00000063177--RPL18.5	2.44587e-39	0.401803	0.977	0.91	5.29409e-35									ENSG00000164483--SAMD3.1	8.40668e-15	0.463748	0.229	0.132	1.81963e-10									ENSG00000010017--RANBP9	2.55253e-15	0.846806	0.51	0.235	5.52495e-11		ENSG00000189159--HN1.1	7.68236e-15	0.445839	0.489	0.337	1.66285e-10		ENSG00000182621--PLCB1	3.69785e-18	0.336684	0.109	0.019	8.00401e-14
ENSG00000228956--SATB1-AS1	3.01835e-39	0.447714	0.166	0.04	6.53321e-35									ENSG00000145819--ARHGAP26.2	9.6726e-15	0.461319	0.294	0.19	2.09364e-10									ENSG00000134452--FBXO18	2.59288e-15	0.775563	0.299	0.099	5.6123e-11		ENSG00000114861--FOXP1.1	8.28855e-15	0.524745	0.684	0.554	1.79406e-10		ENSG00000119669--IRF2BPL.1	3.84876e-18	0.571859	0.364	0.145	8.33065e-14
ENSG00000265972--TXNIP.2	7.02005e-39	0.623343	0.662	0.42	1.51949e-34									ENSG00000144749--LRIG1.2	9.78579e-15	0.355797	0.275	0.167	2.11813e-10									ENSG00000126709--IFI6.1	3.64787e-15	0.80718	0.49	0.225	7.89581e-11		ENSG00000143970--ASXL2.2	9.09529e-15	0.559371	0.38	0.236	1.96867e-10		ENSG00000100027--YPEL1	3.997e-18	0.349105	0.168	0.04	8.65151e-14
ENSG00000147180--ZNF711	8.50756e-39	0.328875	0.101	0.013	1.84146e-34									ENSG00000174373--RALGAPA1.2	1.09689e-14	0.450116	0.539	0.445	2.37423e-10									ENSG00000115896--PLCL1	3.87549e-15	0.401955	0.156	0.032	8.38849e-11		ENSG00000136111--TBC1D4.2	9.54714e-15	0.556845	0.349	0.209	2.06648e-10		ENSG00000129657--SEC14L1.2	4.0818e-18	0.732334	0.486	0.231	8.83506e-14
ENSG00000104880--ARHGEF18-cluster	4.16815e-38	0.548362	0.243	0.084	9.02196e-34									ENSG00000198885--ITPRIPL1	1.45757e-14	0.351776	0.126	0.056	3.15492e-10									ENSG00000100528--CNIH1.1	4.0309e-15	0.790201	0.503	0.229	8.72488e-11		ENSG00000115902--SLC1A4	1.40785e-14	0.482286	0.278	0.151	3.04728e-10		ENSG00000142089--IFITM3	5.72049e-18	0.944008	0.686	0.436	1.2382e-13
ENSG00000136942--RPL35.4	1.01993e-37	0.357375	0.977	0.898	2.20764e-33									ENSG00000227191--TRGC2.3	1.77403e-14	0.333887	0.375	0.253	3.83989e-10									ENSG00000130429--ARPC1B-cluster.2	4.82548e-15	0.912013	0.639	0.371	1.04448e-10		ENSG00000168918--INPP5D	1.77216e-14	0.473388	0.573	0.429	3.83584e-10		ENSG00000142303--ADAMTS10	8.04247e-18	0.415576	0.15	0.034	1.74079e-13
ENSG00000223745--CCDC18-AS1.2	1.21011e-37	0.659158	0.291	0.115	2.61928e-33									ENSG00000087087--SRRT	2.2324e-14	0.582806	0.373	0.276	4.83203e-10									ENSG00000168944--CEP120.1	5.92486e-15	0.605807	0.327	0.112	1.28244e-10		ENSG00000111331--OAS3	2.33167e-14	0.479289	0.233	0.119	5.0469e-10		ENSG00000073861--TBX21.2	9.1182e-18	0.564913	0.295	0.104	1.97363e-13
ENSG00000198520--C1orf228	1.43222e-37	0.462439	0.131	0.026	3.10005e-33									ENSG00000169499--PLEKHA2.1	2.71557e-14	0.402853	0.569	0.465	5.87786e-10									ENSG00000179715--PCED1B.1	6.08221e-15	0.883434	0.401	0.163	1.3165e-10		ENSG00000081985--IL12RB2	2.46648e-14	0.345144	0.124	0.045	5.33869e-10		ENSG00000026652--AGPAT4.1	1.19605e-17	0.554149	0.241	0.075	2.58884e-13
ENSG00000099139--PCSK5	2.17548e-37	0.406357	0.107	0.017	4.70884e-33									ENSG00000149177--PTPRJ	7.42348e-14	0.359061	0.288	0.182	1.60681e-09									ENSG00000188404--SELL.4	1.06595e-14	0.659665	0.673	0.349	2.30726e-10		ENSG00000118680--MYL12B	2.80202e-14	0.394757	0.68	0.532	6.06497e-10		ENSG00000006530--AGK	1.27652e-17	0.532609	0.191	0.051	2.76303e-13
ENSG00000152558--TMEM123.2	3.25348e-37	0.538978	0.781	0.568	7.04216e-33									ENSG00000122557--HERPUD2.1	8.09602e-14	0.54983	0.406	0.309	1.75238e-09									ENSG00000128340--RAC2.2	1.10234e-14	0.741312	0.871	0.64	2.38602e-10		ENSG00000197694--SPTAN1	3.22374e-14	0.507732	0.655	0.512	6.97778e-10		ENSG00000134107--BHLHE40.2	1.55666e-17	0.593308	0.618	0.328	3.3694e-13
ENSG00000105939--ZC3HAV1.1	3.43272e-37	0.533442	0.857	0.66	7.43013e-33									ENSG00000160654--CD3G.2	8.94236e-14	0.458383	0.487	0.385	1.93557e-09									ENSG00000227507--LTB.3	1.1559e-14	0.756182	0.776	0.472	2.50194e-10		ENSG00000143891--GALM.1	3.81131e-14	0.44182	0.271	0.146	8.24957e-10		ENSG00000125347--IRF1	7.24789e-17	0.729251	0.755	0.527	1.56881e-12
ENSG00000185950--IRS2.4	3.44773e-37	0.717847	0.477	0.265	7.46261e-33									ENSG00000153395--LPCAT1	1.01135e-13	0.346531	0.218	0.127	2.18908e-09									ENSG00000090686--USP48.2	1.26226e-14	0.914521	0.449	0.201	2.73216e-10		ENSG00000131236--CAP1.2	4.6628e-14	0.432825	0.687	0.537	1.00926e-09		ENSG00000087266--SH3BP2	9.05532e-17	0.33307	0.2	0.056	1.96002e-12
ENSG00000135185--TMEM243	4.13147e-37	0.6068	0.462	0.241	8.94256e-33									ENSG00000167202--TBC1D2B.3	3.03205e-13	0.448935	0.285	0.187	6.56287e-09									ENSG00000156273--BACH1	1.41539e-14	0.77256	0.422	0.173	3.0636e-10		ENSG00000163564--PYHIN1.2	4.72983e-14	0.441555	0.366	0.219	1.02377e-09		ENSG00000128294--TPST2.1	9.14232e-17	0.570013	0.309	0.115	1.97886e-12
ENSG00000177410--ZFAS1.2	4.58158e-37	0.559138	0.752	0.521	9.91684e-33									ENSG00000148248--SURF4.1	3.0514e-13	0.434532	0.518	0.419	6.60475e-09									ENSG00000120915--EPHX2	1.46822e-14	0.336481	0.143	0.028	3.17795e-10		ENSG00000005486--RHBDD2	4.75258e-14	0.512213	0.373	0.233	1.0287e-09		ENSG00000100342--APOL1.1	9.17017e-17	0.480063	0.168	0.043	1.98488e-12
ENSG00000242861--RP11-285F7.2	6.28386e-37	0.45447	0.162	0.04	1.36014e-32									ENSG00000170776--AKAP13.2	4.9621e-13	0.377067	0.703	0.654	1.07405e-08									ENSG00000089127--OAS1	1.82213e-14	0.550184	0.197	0.05	3.94401e-10		ENSG00000182253--SYNM	5.19652e-14	0.290253	0.109	0.037	1.12479e-09		ENSG00000184381--PLA2G6	9.64744e-17	0.526357	0.159	0.039	2.08819e-12
ENSG00000242125--SNHG3.2	1.22504e-36	0.572683	0.333	0.146	2.6516e-32									ENSG00000184588--PDE4B	5.04001e-13	0.456397	0.576	0.496	1.09091e-08									ENSG00000167618--LAIR2	1.89468e-14	0.524573	0.109	0.017	4.10104e-10		ENSG00000154978--VOPP1.1	5.24864e-14	0.437908	0.323	0.187	1.13607e-09		ENSG00000100450--GZMH.5	1.09912e-16	0.69292	0.35	0.14	2.37904e-12
ENSG00000100201--DDX17.2	1.97292e-36	0.518401	0.843	0.648	4.27039e-32									ENSG00000111537--IFNG.2	5.33683e-13	0.548474	0.149	0.075	1.15516e-08									ENSG00000139597--N4BP2L1	2.23704e-14	0.61379	0.34	0.122	4.84208e-10		ENSG00000147872--PLIN2	7.23874e-14	0.508515	0.39	0.247	1.56682e-09		ENSG00000123358--NR4A1.4	1.72664e-16	1.09773	0.505	0.273	3.7373e-12
ENSG00000089157--RPLP0.6	2.47996e-36	0.430127	0.96	0.853	5.36788e-32									ENSG00000137501--SYTL2.1	5.83847e-13	0.432909	0.278	0.18	1.26374e-08									ENSG00000116288--PARK7.3	2.56208e-14	0.715433	0.612	0.317	5.54561e-10		ENSG00000103342--GSPT1.2	7.7124e-14	0.464699	0.713	0.575	1.66935e-09		ENSG00000277632--CCL3	1.79758e-16	0.937919	0.173	0.047	3.89086e-12
ENSG00000164346--NSA2.1	2.79985e-36	0.576959	0.575	0.337	6.06028e-32									ENSG00000176083--ZNF683.1	8.82104e-13	0.382907	0.106	0.045	1.90931e-08									ENSG00000262370--RP11-473M20.9	3.32072e-14	0.413755	0.109	0.018	7.1877e-10		ENSG00000168763--CNNM3	7.86762e-14	0.45472	0.161	0.07	1.70295e-09		ENSG00000117280--RAB29.1	2.00991e-16	0.813761	0.459	0.223	4.35045e-12
ENSG00000131507--NDFIP1.2	5.19508e-36	0.586509	0.517	0.298	1.12447e-31									ENSG00000105323--HNRNPUL1	9.28698e-13	0.375857	0.739	0.694	2.01017e-08									ENSG00000025708--TYMP.1	6.86444e-14	0.774629	0.381	0.153	1.48581e-09		ENSG00000002586--CD99	7.95044e-14	0.336276	0.696	0.527	1.72087e-09		ENSG00000135503--ACVR1B	2.24972e-16	0.417455	0.141	0.032	4.86951e-12
ENSG00000148303--RPL7A.2	5.65593e-36	0.342535	0.98	0.934	1.22423e-31									ENSG00000073861--TBX21.1	9.6918e-13	0.360358	0.171	0.093	2.09779e-08									ENSG00000149177--PTPRJ.1	7.62187e-14	0.625486	0.469	0.201	1.64975e-09		ENSG00000134954--ETS1	9.11582e-14	0.36205	0.867	0.761	1.97312e-09		ENSG00000132359--RAP1GAP2	3.25346e-16	0.619351	0.195	0.058	7.04211e-12
ENSG00000142546--NOSIP	7.5396e-36	0.561824	0.369	0.172	1.63195e-31									ENSG00000151729--SLC25A4	1.36647e-12	0.368284	0.113	0.052	2.95773e-08									ENSG00000161011--SQSTM1.1	8.51706e-14	1.15746	0.837	0.595	1.84352e-09		ENSG00000070718--AP3M2.2	1.0117e-13	0.385512	0.244	0.127	2.18982e-09		ENSG00000103152--MPG	3.27012e-16	0.432316	0.168	0.044	7.07819e-12
ENSG00000115268--RPS15.1	7.94813e-36	0.325236	0.985	0.93	1.72037e-31									ENSG00000167286--CD3D.1	1.51927e-12	0.364571	0.647	0.571	3.28847e-08									ENSG00000103653--CSK.1	9.39877e-14	0.66139	0.476	0.214	2.03436e-09		ENSG00000155189--AGPAT5	1.07054e-13	0.553929	0.25	0.136	2.31718e-09		ENSG00000123684--LPGAT1	4.98467e-16	0.537084	0.305	0.115	1.07893e-11
ENSG00000167895--TMC8.4	9.20685e-36	0.602554	0.511	0.286	1.99282e-31									ENSG00000165929--TC2N.2	2.16079e-12	0.382806	0.44	0.336	4.67704e-08									ENSG00000049769--PPP1R3F	9.4886e-14	0.270113	0.116	0.02	2.05381e-09		ENSG00000119403--PHF19	1.09223e-13	0.398396	0.268	0.147	2.36414e-09		ENSG00000179841--AKAP5.1	5.65244e-16	0.668589	0.205	0.062	1.22347e-11
ENSG00000091409--ITGA6.1	1.4267e-35	0.61169	0.259	0.098	3.08809e-31									ENSG00000182534--MXRA7	3.00466e-12	0.281326	0.124	0.06	6.50359e-08									ENSG00000163564--PYHIN1.4	1.02403e-13	0.863456	0.503	0.23	2.21651e-09		ENSG00000107263--RAPGEF1	1.10054e-13	0.419716	0.447	0.296	2.38212e-09		ENSG00000233429--HOTAIRM1	6.28968e-16	0.271898	0.136	0.031	1.3614e-11
ENSG00000063046--EIF4B.3	1.86258e-35	0.51152	0.812	0.609	4.03155e-31									ENSG00000170540--ARL6IP1.2	3.17506e-12	0.455312	0.533	0.45	6.87242e-08									ENSG00000100628--ASB2.1	1.02787e-13	0.46184	0.143	0.03	2.22481e-09		ENSG00000172893--DHCR7	1.71556e-13	0.309535	0.2	0.095	3.71333e-09		ENSG00000170315--UBB.2	6.30354e-16	0.439625	0.95	0.897	1.3644e-11
ENSG00000246223--LINC01550	2.48061e-35	0.468691	0.122	0.024	5.36927e-31									ENSG00000126561--STAT5A.2	3.49445e-12	0.537351	0.344	0.247	7.56373e-08									ENSG00000112667--DNPH1.1	1.15881e-13	0.690361	0.265	0.086	2.50824e-09		ENSG00000182463--TSHZ2	1.82435e-13	0.252139	0.117	0.043	3.9488e-09		ENSG00000167470--MIDN.2	6.32665e-16	0.530839	0.736	0.447	1.3694e-11
ENSG00000212694--LINC01089.3	3.11572e-35	0.54337	0.289	0.115	6.74398e-31									ENSG00000051523--CYBA	5.10761e-12	0.393538	0.495	0.401	1.10554e-07									ENSG00000134352--IL6ST.2	1.4981e-13	0.933436	0.68	0.421	3.24265e-09		ENSG00000144152--FBLN7	2.00645e-13	0.264208	0.109	0.038	4.34297e-09		ENSG00000100030--MAPK1.2	7.59504e-16	0.610755	0.564	0.298	1.64395e-11
ENSG00000103202--NME4	6.21876e-35	0.323066	0.153	0.038	1.34605e-30									ENSG00000006025--OSBPL7	5.10903e-12	0.398579	0.142	0.074	1.10585e-07									ENSG00000115415--STAT1.3	1.56392e-13	0.751908	0.558	0.283	3.38511e-09		ENSG00000243927--MRPS6	2.32558e-13	0.419728	0.453	0.303	5.03371e-09		ENSG00000270640--RP11-373D23.2	7.64637e-16	0.518503	0.168	0.044	1.65506e-11
ENSG00000070081--NUCB2.4	9.48644e-35	0.663672	0.33	0.149	2.05334e-30									ENSG00000103522--IL21R.3	7.04552e-12	0.442575	0.315	0.219	1.525e-07									ENSG00000147119--CHST7	1.65371e-13	0.562629	0.15	0.033	3.57946e-09		ENSG00000170571--EMB	2.35943e-13	0.434376	0.592	0.455	5.10699e-09		ENSG00000020633--RUNX3.5	8.57135e-16	0.62857	0.936	0.792	1.85527e-11
ENSG00000164587--RPS14.4	4.13188e-34	0.326541	0.993	0.955	8.94344e-30									ENSG00000204642--HLA-F.1	8.44483e-12	0.330617	0.649	0.57	1.82788e-07									ENSG00000054219--LY75	1.97487e-13	0.508274	0.211	0.059	4.27461e-09		ENSG00000137804--NUSAP1	2.51843e-13	0.422592	0.181	0.086	5.45114e-09		ENSG00000198286--CARD11	1.35846e-15	0.755085	0.364	0.163	2.94038e-11
ENSG00000132196--HSD17B7.2	6.81706e-34	0.505613	0.216	0.073	1.47555e-29									ENSG00000225528--RP3-370M22.8	1.03033e-11	0.331035	0.127	0.063	2.23016e-07									ENSG00000155657--TTN.2	2.03409e-13	0.924295	0.517	0.249	4.40279e-09		ENSG00000111537--IFNG.1	2.91182e-13	0.663661	0.178	0.082	6.30264e-09		ENSG00000185885--IFITM1-cluster.4	1.41519e-15	0.603259	0.932	0.848	3.06317e-11
ENSG00000197756--RPL37A.2	7.78198e-34	0.301524	0.989	0.969	1.68441e-29									ENSG00000160593--JAML	1.92756e-11	0.437011	0.293	0.202	4.1722e-07									ENSG00000127124--HIVEP3	2.23558e-13	0.904327	0.252	0.083	4.83891e-09		ENSG00000165661--QSOX2	2.92255e-13	0.366425	0.154	0.066	6.32587e-09		ENSG00000213445--SIPA1.1	1.43541e-15	0.583295	0.423	0.2	3.10695e-11
ENSG00000125354--SEPT6.2	8.27929e-34	0.499669	0.779	0.568	1.79205e-29									ENSG00000102144--PGK1.2	2.24956e-11	0.375528	0.689	0.646	4.86918e-07									ENSG00000130779--CLIP1.2	2.33886e-13	0.647156	0.408	0.169	5.06246e-09		ENSG00000173757--STAT5B	3.02722e-13	0.432298	0.53	0.381	6.55242e-09		ENSG00000176105--YES1.1	1.63269e-15	0.606638	0.259	0.093	3.53396e-11
ENSG00000102786--INTS6.2	1.21451e-33	0.679064	0.542	0.328	2.62881e-29									ENSG00000153561--RMND5A	2.4994e-11	0.458185	0.321	0.23	5.40996e-07									ENSG00000143891--GALM.3	2.34515e-13	0.805184	0.381	0.156	5.07608e-09		ENSG00000152061--RABGAP1L.1	3.13207e-13	0.467304	0.491	0.341	6.77936e-09		ENSG00000111670--GNPTAB.3	2.24337e-15	0.737069	0.427	0.203	4.85578e-11
ENSG00000269893--SNHG8.2	1.64915e-33	0.532749	0.493	0.27	3.56959e-29									ENSG00000151883--PARP8	2.97763e-11	0.416233	0.439	0.349	6.44508e-07									ENSG00000175567--UCP2	3.05717e-13	0.840736	0.565	0.293	6.61724e-09		ENSG00000092841--MYL6.1	3.31871e-13	0.349294	0.876	0.786	7.18336e-09		ENSG00000240403--KIR3DL2.1	3.04883e-15	0.696245	0.141	0.034	6.5992e-11
ENSG00000118263--KLF7	1.18556e-32	0.371676	0.152	0.041	2.56614e-28									ENSG00000143774--GUK1.2	3.52778e-11	0.373519	0.479	0.392	7.63588e-07									ENSG00000235750--KIAA0040.2	3.78211e-13	0.61012	0.306	0.109	8.18638e-09		ENSG00000101109--STK4	3.43238e-13	0.384123	0.808	0.695	7.42939e-09		ENSG00000144824--PHLDB2	3.19233e-15	0.327072	0.141	0.034	6.9098e-11
ENSG00000182774--RPS17-cluster.1	1.79375e-32	0.423749	0.89	0.696	3.88257e-28									ENSG00000205268--PDE7A.1	4.46542e-11	0.40873	0.533	0.451	9.66541e-07									ENSG00000067225--PKM.2	5.07197e-13	1.02105	0.748	0.532	1.09783e-08		ENSG00000163162--RNF149	4.50067e-13	0.38221	0.579	0.421	9.7417e-09		ENSG00000189190--ZNF600.1	6.35713e-15	0.576011	0.232	0.078	1.376e-10
ENSG00000260317--RP11-48B3.4	1.83237e-32	0.465222	0.102	0.018	3.96616e-28									ENSG00000197102--DYNC1H1	4.81872e-11	0.408282	0.501	0.424	1.04301e-06									ENSG00000142168--SOD1.1	6.44092e-13	0.67777	0.816	0.582	1.39414e-08		ENSG00000104904--OAZ1	4.69884e-13	0.291294	0.898	0.831	1.01706e-08		ENSG00000189067--LITAF.5	6.63834e-15	0.567198	0.864	0.659	1.43687e-10
ENSG00000221983--UBA52.2	2.14267e-32	0.352583	0.981	0.907	4.6378e-28									ENSG00000116667--C1orf21	5.06459e-11	0.378253	0.118	0.059	1.09623e-06									ENSG00000110660--SLC35F2	6.85056e-13	0.29804	0.163	0.039	1.4828e-08		ENSG00000104081--BMF	6.01487e-13	0.387949	0.143	0.06	1.30192e-08		ENSG00000132334--PTPRE	6.68119e-15	0.622748	0.35	0.152	1.44614e-10
ENSG00000255112--CHMP1B.1	5.72715e-32	0.560451	0.533	0.321	1.23964e-27									ENSG00000110876--SELPLG.1	6.70662e-11	0.450906	0.373	0.29	1.45165e-06									ENSG00000130340--SNX9.3	7.32588e-13	0.714388	0.517	0.26	1.58569e-08		ENSG00000104660--LEPROTL1.1	6.27403e-13	0.341922	0.744	0.616	1.35801e-08		ENSG00000145675--PIK3R1.4	7.07757e-15	0.636793	0.75	0.51	1.53194e-10
ENSG00000100129--EIF3L.2	2.41425e-31	0.441665	0.667	0.437	5.22564e-27									ENSG00000100226--GTPBP1.2	7.12926e-11	0.401195	0.374	0.282	1.54313e-06									ENSG00000115604--IL18R1.4	8.0817e-13	0.561744	0.265	0.088	1.74928e-08		ENSG00000234745--HLA-B-cluster.1	6.47507e-13	0.385738	0.807	0.75	1.40153e-08		ENSG00000102034--ELF4	8.04704e-15	0.572429	0.259	0.095	1.74178e-10
ENSG00000005059--MCUB	7.80644e-31	0.536966	0.392	0.203	1.6897e-26									ENSG00000160584--SIK3.2	9.05735e-11	0.387935	0.467	0.377	1.96046e-06									ENSG00000085063--CD59.3	9.38285e-13	0.749111	0.435	0.199	2.03092e-08		ENSG00000102572--STK24.2	6.73991e-13	0.422347	0.549	0.409	1.45885e-08		ENSG00000129968--ABHD17A.2	8.74845e-15	0.608551	0.514	0.282	1.8936e-10
ENSG00000127152--BCL11B.4	8.145e-31	0.45817	0.821	0.628	1.76299e-26									ENSG00000263934--SNORD3A.2	1.39316e-10	0.654791	0.235	0.158	3.0155e-06									ENSG00000147168--IL2RG.2	1.07008e-12	0.666939	0.898	0.711	2.31618e-08		ENSG00000112096--SOD2	6.97022e-13	0.424824	0.556	0.399	1.5087e-08		ENSG00000172794--RAB37	1.1336e-14	0.409731	0.155	0.041	2.45369e-10
ENSG00000237765--FAM200B	2.49218e-30	0.378801	0.173	0.054	5.39432e-26									ENSG00000159111--MRPL10	1.51433e-10	0.317026	0.207	0.129	3.27777e-06									ENSG00000120802--TMPO	1.09276e-12	0.672547	0.503	0.247	2.36529e-08		ENSG00000067048--DDX3Y.1	1.13487e-12	0.323623	0.402	0.246	2.45642e-08		ENSG00000176624--MEX3C	1.16446e-14	0.66374	0.35	0.156	2.52047e-10
ENSG00000170540--ARL6IP1-cluster.4	2.98395e-30	0.276899	0.996	0.972	6.45877e-26									ENSG00000172725--CORO1B-cluster.2	1.57453e-10	0.433927	0.679	0.635	3.40807e-06									ENSG00000146859--TMEM140.1	1.3838e-12	0.444752	0.231	0.071	2.99523e-08		ENSG00000004399--PLXND1.1	1.42546e-12	0.396478	0.183	0.088	3.08541e-08		ENSG00000166503--RP11-382A20.3	1.29882e-14	0.262713	0.209	0.067	2.81129e-10
ENSG00000166432--ZMAT1	3.13155e-30	0.389687	0.114	0.024	6.77823e-26									ENSG00000183484--GPR132	2.21664e-10	0.421446	0.196	0.123	4.79792e-06									ENSG00000107485--GATA3	2.65669e-12	0.781741	0.667	0.375	5.75041e-08		ENSG00000106952--TNFSF8.1	1.44311e-12	0.395935	0.136	0.057	3.12362e-08		ENSG00000073350--LLGL2	1.60255e-14	0.516096	0.232	0.079	3.46872e-10
ENSG00000117091--CD48.2	3.26089e-30	0.443274	0.766	0.549	7.05821e-26									ENSG00000126264--HCST.1	2.42154e-10	0.358516	0.522	0.438	5.24143e-06									ENSG00000048140--TSPAN17	2.68908e-12	0.383949	0.156	0.038	5.82051e-08		ENSG00000145649--GZMA.2	1.70274e-12	0.573281	0.454	0.309	3.68559e-08		ENSG00000115738--ID2.2	2.43433e-14	0.621081	0.736	0.475	5.26911e-10
ENSG00000152495--CAMK4.2	5.05308e-30	0.543938	0.53	0.314	1.09374e-25									ENSG00000114302--PRKAR2A	2.69199e-10	0.463533	0.423	0.341	5.8268e-06									ENSG00000074706--IPCEF1.2	3.07441e-12	0.610385	0.395	0.166	6.65456e-08		ENSG00000144354--CDCA7	1.72743e-12	0.273201	0.1	0.035	3.73902e-08		ENSG00000136950--ARPC5L	2.78903e-14	0.472838	0.386	0.172	6.03685e-10
ENSG00000136938--ANP32B.3	5.91071e-30	0.461545	0.66	0.433	1.27937e-25									ENSG00000084090--STARD7.2	2.89402e-10	0.442597	0.412	0.335	6.26411e-06									ENSG00000130770--ATPIF1	3.24994e-12	0.4774	0.503	0.237	7.0345e-08		ENSG00000136485--DCAF7	1.8627e-12	0.402378	0.42	0.283	4.03181e-08		ENSG00000125844--RRBP1	3.3959e-14	0.534633	0.332	0.142	7.35043e-10
ENSG00000112079--STK38.2	7.15455e-30	0.556759	0.586	0.374	1.5486e-25									ENSG00000111371--SLC38A1.1	3.01166e-10	0.292618	0.736	0.69	6.51875e-06									ENSG00000155330--C16orf87	3.4251e-12	0.409344	0.204	0.059	7.41363e-08		ENSG00000042493--CAPG	2.08415e-12	0.317603	0.124	0.05	4.51115e-08		ENSG00000108518--PFN1.3	3.66986e-14	0.552379	0.95	0.862	7.94342e-10
ENSG00000158987--RAPGEF6-cluster.1	8.11132e-30	0.52562	0.36	0.178	1.7557e-25									ENSG00000110324--IL10RA.2	3.58957e-10	0.370859	0.432	0.343	7.76962e-06									ENSG00000100600--LGMN	3.55095e-12	0.561536	0.15	0.036	7.68604e-08		ENSG00000197930--ERO1A	2.16903e-12	0.439933	0.345	0.218	4.69486e-08		ENSG00000154124--OTULIN	3.82915e-14	0.5014	0.341	0.146	8.28819e-10
ENSG00000242086--LINC00969.1	2.15555e-29	0.561248	0.315	0.149	4.66568e-25									ENSG00000113369--ARRDC3	3.66104e-10	0.397811	0.267	0.184	7.92433e-06									ENSG00000144746--ARL6IP5.2	3.75691e-12	0.69657	0.837	0.605	8.13182e-08		ENSG00000130592--LSP1.2	2.35613e-12	0.431801	0.527	0.393	5.09983e-08		ENSG00000135049--AGTPBP1	3.93007e-14	0.413653	0.273	0.102	8.50663e-10
ENSG00000205356--TECPR1.1	2.43881e-29	0.460501	0.202	0.073	5.27881e-25									ENSG00000128016--ZFP36.2	3.81359e-10	0.31811	0.719	0.663	8.25451e-06									ENSG00000172575--RASGRP1.3	4.3565e-12	0.91132	0.531	0.301	9.42965e-08		ENSG00000100401--RANGAP1	2.39407e-12	0.442964	0.29	0.171	5.18197e-08		ENSG00000117984--CTSD.1	3.96968e-14	0.55554	0.491	0.257	8.59238e-10
ENSG00000168056--LTBP3.2	2.68403e-29	0.433072	0.233	0.091	5.80958e-25									ENSG00000007264--MATK.1	5.04638e-10	0.302168	0.154	0.088	1.09229e-05									ENSG00000057657--PRDM1.3	4.53336e-12	1.09214	0.435	0.212	9.81247e-08		ENSG00000166949--SMAD3.2	2.55211e-12	0.489855	0.311	0.189	5.52405e-08		ENSG00000110719--TCIRG1.1	4.30856e-14	0.501305	0.341	0.146	9.32588e-10
ENSG00000112149--CD83.4	2.74448e-29	0.406772	0.325	0.154	5.94042e-25									ENSG00000143891--GALM.2	6.04102e-10	0.350958	0.221	0.142	1.30758e-05									ENSG00000038274--MAT2B.1	5.12038e-12	0.676269	0.592	0.331	1.10831e-07		ENSG00000150977--RILPL2	3.27414e-12	0.437391	0.423	0.283	7.08687e-08		ENSG00000010270--STARD3NL	4.91871e-14	0.41687	0.236	0.084	1.06466e-09
ENSG00000196187--TMEM63A.1	3.14692e-29	0.397743	0.209	0.075	6.81151e-25									ENSG00000140575--IQGAP1	7.02076e-10	0.360787	0.62	0.549	1.51964e-05									ENSG00000180233--ZNRF2-cluster	5.12996e-12	0.445962	0.136	0.031	1.11038e-07		ENSG00000101577--LPIN2.1	3.28901e-12	0.451917	0.321	0.197	7.11907e-08		ENSG00000132530--XAF1.3	5.17881e-14	0.653022	0.436	0.215	1.12095e-09
ENSG00000122986--HVCN1.1	4.47604e-29	0.348275	0.143	0.039	9.6884e-25									ENSG00000169895--SYAP1.2	7.10168e-10	0.291057	0.562	0.487	1.53716e-05									ENSG00000111276--CDKN1B.1	5.34815e-12	0.627947	0.803	0.544	1.15761e-07		ENSG00000179144--GIMAP7.1	3.53054e-12	0.34924	0.591	0.434	7.64186e-08		ENSG00000134508--CABLES1	5.95939e-14	0.424733	0.114	0.025	1.28991e-09
ENSG00000160310--PRMT2.1	4.59698e-29	0.537948	0.388	0.207	9.95016e-25									ENSG00000174946--GPR171.1	7.1344e-10	0.355835	0.381	0.285	1.54424e-05									ENSG00000153066--TXNDC11	6.96016e-12	0.65457	0.327	0.128	1.50653e-07		ENSG00000178607--ERN1.2	3.53564e-12	0.410772	0.345	0.214	7.65289e-08		ENSG00000104490--NCALD	6.48602e-14	0.43944	0.177	0.053	1.4039e-09
ENSG00000172292--CERS6	6.37521e-29	0.347048	0.173	0.056	1.37991e-24									ENSG00000146433--TMEM181	7.78203e-10	0.426663	0.303	0.221	1.68442e-05									ENSG00000184489--PTP4A3	7.50143e-12	0.403457	0.122	0.026	1.62368e-07		ENSG00000082074--FYB.2	3.64283e-12	0.350012	0.77	0.648	7.8849e-08		ENSG00000153814--JAZF1.1	7.65312e-14	0.437923	0.209	0.069	1.65652e-09
ENSG00000182670--TTC3	1.0133e-28	0.458994	0.669	0.435	2.19328e-24									ENSG00000023171--GRAMD1B.1	7.94621e-10	0.328333	0.235	0.152	1.71996e-05									ENSG00000095951--HIVEP1.1	7.57648e-12	0.428463	0.401	0.169	1.63993e-07		ENSG00000198873--GRK5	3.80605e-12	0.411133	0.216	0.113	8.2382e-08		ENSG00000005844--ITGAL.5	7.89016e-14	0.635057	0.7	0.452	1.70782e-09
ENSG00000134899--ERCC5-cluster.3	1.0587e-28	0.838197	0.475	0.287	2.29155e-24									ENSG00000120899--PTK2B.1	8.62299e-10	0.58105	0.472	0.405	1.86645e-05									ENSG00000222041--CYTOR.4	7.69054e-12	0.54287	0.374	0.155	1.66462e-07		ENSG00000167202--TBC1D2B.2	4.57232e-12	0.356113	0.325	0.195	9.89679e-08		ENSG00000104312--RIPK2	8.59951e-14	0.310779	0.136	0.035	1.86136e-09
ENSG00000059588--TARBP1	1.44655e-28	0.438673	0.196	0.07	3.13106e-24									ENSG00000106415--GLCCI1.2	8.85546e-10	0.392837	0.403	0.32	1.91676e-05									ENSG00000238121--LINC00426	8.74448e-12	0.468022	0.143	0.034	1.89274e-07		ENSG00000163827--LRRC2	5.18012e-12	0.367373	0.133	0.056	1.12124e-07		ENSG00000119729--RHOQ	8.64634e-14	0.467769	0.282	0.111	1.8715e-09
ENSG00000110944--IL23A	1.8013e-28	0.369361	0.132	0.035	3.89892e-24									ENSG00000126934--MAP2K2.1	9.31617e-10	0.323065	0.285	0.203	2.01648e-05									ENSG00000075624--ACTB.1	8.94152e-12	0.624497	0.973	0.934	1.93539e-07		ENSG00000050405--LIMA1	5.21759e-12	0.377024	0.168	0.08	1.12935e-07		ENSG00000173706--HEG1	9.49732e-14	0.567703	0.364	0.166	2.05569e-09
ENSG00000117543--DPH5	1.92211e-28	0.333204	0.151	0.044	4.1604e-24									ENSG00000172183--ISG20.2	1.05841e-09	0.404999	0.431	0.348	2.29094e-05									ENSG00000155324--GRAMD3	9.85505e-12	0.495741	0.177	0.049	2.13312e-07		ENSG00000186469--GNG2.1	5.32898e-12	0.332094	0.63	0.468	1.15346e-07		ENSG00000002834--LASP1.1	1.21705e-13	0.701902	0.618	0.39	2.6343e-09
ENSG00000132510--KDM6B.4	4.0091e-28	0.481682	0.55	0.336	8.6777e-24									ENSG00000060237--WNK1.1	1.10239e-09	0.346359	0.584	0.52	2.38612e-05									ENSG00000122565--CBX3.1	1.06946e-11	0.54814	0.653	0.369	2.31484e-07		ENSG00000147168--IL2RG.1	5.48067e-12	0.333635	0.819	0.701	1.18629e-07		ENSG00000100242--SUN2.2	1.24317e-13	0.613472	0.7	0.454	2.69085e-09
ENSG00000165997--ARL5B.3	4.60072e-28	0.552079	0.325	0.162	9.95827e-24									ENSG00000107771--CCSER2	1.34997e-09	0.412239	0.449	0.368	2.922e-05									ENSG00000071575--TRIB2.1	1.35081e-11	0.681483	0.34	0.141	2.92383e-07		ENSG00000185477--GPRIN3	5.50374e-12	0.455975	0.484	0.348	1.19128e-07		ENSG00000068028--RASSF1	1.44418e-13	0.531611	0.305	0.129	3.12592e-09
ENSG00000144426--NBEAL1.2	7.89275e-28	0.43075	0.403	0.21	1.70839e-23									ENSG00000100351--GRAP2.1	1.45302e-09	0.315095	0.18	0.111	3.14506e-05									ENSG00000266378--RP11-214O1.3	1.49459e-11	0.347117	0.102	0.019	3.23504e-07		ENSG00000135046--ANXA1.1	8.33203e-12	0.297058	0.718	0.586	1.80347e-07		ENSG00000164674--SYTL3.2	1.45586e-13	0.501949	0.541	0.291	3.1512e-09
ENSG00000005302--MSL3.1	8.13722e-28	0.514076	0.324	0.158	1.7613e-23									ENSG00000152684--PELO	1.64e-09	0.395628	0.184	0.115	3.54978e-05									ENSG00000267855--NDUFA7-cluster	1.55409e-11	0.374233	0.231	0.074	3.36382e-07		ENSG00000080345--RIF1	9.74367e-12	0.425927	0.425	0.292	2.10902e-07		ENSG00000127946--HIP1	1.48809e-13	0.349291	0.214	0.073	3.22096e-09
ENSG00000147677--EIF3H.1	9.76968e-28	0.434892	0.729	0.523	2.11465e-23									ENSG00000187741--FANCA.1	1.97144e-09	0.252048	0.119	0.064	4.26719e-05									ENSG00000125971--DYNLRB1	1.56571e-11	0.61099	0.476	0.237	3.38898e-07		ENSG00000164300--SERINC5	1.02366e-11	0.408456	0.373	0.238	2.21571e-07		ENSG00000173762--CD7.3	1.63273e-13	0.600661	0.764	0.535	3.53405e-09
ENSG00000143702--CEP170	1.42703e-27	0.288539	0.176	0.059	3.08881e-23									ENSG00000151553--FAM160B1.1	2.13804e-09	0.376956	0.258	0.179	4.6278e-05									ENSG00000122566--HNRNPA2B1	1.60702e-11	0.531048	0.939	0.798	3.47839e-07		ENSG00000198821--CD247.1	1.08284e-11	0.420961	0.565	0.422	2.34381e-07		ENSG00000155366--RHOC	1.93726e-13	0.37208	0.232	0.083	4.1932e-09
ENSG00000256223--ZNF10	1.59517e-27	0.466364	0.181	0.062	3.45274e-23									ENSG00000158805--ZNF276	2.17603e-09	0.380687	0.262	0.183	4.71002e-05									ENSG00000159110--IFNAR2	1.76887e-11	0.620806	0.327	0.132	3.82872e-07		ENSG00000100422--CERK.2	1.08947e-11	0.411922	0.418	0.289	2.35815e-07		ENSG00000185432--METTL7A.1	2.0037e-13	0.448158	0.168	0.051	4.337e-09
ENSG00000170004--CHD3.2	2.90621e-27	0.438462	0.53	0.33	6.29048e-23									ENSG00000131378--RFTN1.2	2.26813e-09	0.351178	0.321	0.237	4.90937e-05									ENSG00000166562--SEC11C.1	1.80549e-11	0.488234	0.381	0.164	3.90798e-07		ENSG00000129534--MIS18BP1	1.21562e-11	0.427696	0.271	0.159	2.63121e-07		ENSG00000085563--ABCB1.3	2.10641e-13	0.505076	0.268	0.105	4.55932e-09
ENSG00000145779--TNFAIP8.4	3.09884e-27	0.45409	0.439	0.245	6.70745e-23									ENSG00000235162--C12orf75.1	2.63675e-09	0.328625	0.201	0.132	5.70725e-05									ENSG00000171100--MTM1	1.8979e-11	0.429425	0.163	0.043	4.10801e-07		ENSG00000116977--LGALS8.1	1.43071e-11	0.467611	0.44	0.311	3.09677e-07		ENSG00000280138--RP11-463O12.5.4	2.2155e-13	0.748159	0.609	0.383	4.79546e-09
ENSG00000119772--DNMT3A	3.30588e-27	0.361965	0.196	0.072	7.15557e-23									ENSG00000160179--ABCG1.1	2.89414e-09	0.376454	0.286	0.205	6.26437e-05									ENSG00000153551--CMTM7.2	2.43355e-11	0.742493	0.476	0.233	5.26742e-07		ENSG00000141456--PELP1.1	1.45201e-11	0.427248	0.238	0.134	3.14288e-07		ENSG00000105339--DENND3.1	2.4996e-13	0.501674	0.245	0.092	5.41039e-09
ENSG00000167552--TUBA1A.1	3.7187e-27	0.45214	0.622	0.447	8.04912e-23									ENSG00000114423--CBLB.2	3.42053e-09	0.387248	0.462	0.38	7.40373e-05									ENSG00000119048--UBE2B	2.72588e-11	0.678516	0.769	0.51	5.90017e-07		ENSG00000185862--EVI2B	1.48576e-11	0.439476	0.611	0.464	3.21593e-07		ENSG00000124256--ZBP1	2.74803e-13	0.395846	0.173	0.053	5.94812e-09
ENSG00000261371--PECAM1.2	3.95418e-27	0.42144	0.202	0.077	8.55883e-23									ENSG00000067048--DDX3Y.2	3.63298e-09	0.298005	0.336	0.243	7.86358e-05									ENSG00000204161--C10orf128.1	2.83908e-11	0.401065	0.163	0.043	6.14519e-07		ENSG00000013810--TACC3	1.54171e-11	0.420381	0.292	0.175	3.33704e-07		ENSG00000158050--DUSP2.4	2.84229e-13	0.654997	0.8	0.612	6.15213e-09
ENSG00000145741--BTF3.1	4.55106e-27	0.43594	0.824	0.658	9.85078e-23									ENSG00000267519--CTD-3252C9.4.2	3.92577e-09	0.367189	0.173	0.106	8.49733e-05									ENSG00000135365--PHF21A	2.90942e-11	0.479757	0.313	0.122	6.29744e-07		ENSG00000085832--EPS15	1.74196e-11	0.39065	0.39	0.258	3.77046e-07		ENSG00000122122--SASH3.1	2.93394e-13	0.55645	0.336	0.148	6.35052e-09
ENSG00000140443--IGF1R.1	6.03923e-27	0.305608	0.14	0.04	1.30719e-22									ENSG00000196735--HLA-DQA1.1	4.77648e-09	0.348936	0.142	0.084	0.000103387									ENSG00000137845--ADAM10	3.01357e-11	0.70608	0.456	0.234	6.52287e-07		ENSG00000100528--CNIH1	2.10142e-11	0.504358	0.342	0.222	4.54852e-07		ENSG00000084676--NCOA1.1	3.41066e-13	0.534961	0.477	0.254	7.38238e-09
ENSG00000090554--FLT3LG-cluster.6	7.14086e-27	0.422681	0.393	0.206	1.54564e-22									ENSG00000134684--YARS	4.90796e-09	0.353202	0.354	0.272	0.000106233									ENSG00000198818--SFT2D1	3.73134e-11	0.453709	0.259	0.091	8.0765e-07		ENSG00000211751--TRBC1.1	2.13853e-11	0.516607	0.684	0.589	4.62886e-07		ENSG00000118418--HMGN3	3.47499e-13	0.385797	0.273	0.108	7.52161e-09
ENSG00000167766--ZNF83.1	7.85618e-27	0.494482	0.261	0.116	1.70047e-22									ENSG00000143321--HDGF	5.3706e-09	0.413745	0.493	0.434	0.000116247									ENSG00000160856--FCRL3.1	4.14471e-11	0.532787	0.17	0.047	8.97123e-07		ENSG00000090686--USP48.1	2.80919e-11	0.392949	0.311	0.194	6.0805e-07		ENSG00000183943--PRKX.2	3.56187e-13	0.634012	0.668	0.419	7.70966e-09
ENSG00000165029--ABCA1.1	7.98847e-27	0.387876	0.125	0.033	1.7291e-22									ENSG00000204257--HLA-DMA.2	6.94503e-09	0.332967	0.139	0.081	0.000150325									ENSG00000175482--POLD4-cluster	4.27073e-11	0.382852	0.252	0.087	9.24399e-07		ENSG00000186298--PPP1CC.1	2.90766e-11	0.398344	0.485	0.348	6.29363e-07		ENSG00000153046--CDYL	4.11194e-13	0.438284	0.232	0.085	8.90029e-09
ENSG00000072071--ADGRL1	8.63242e-27	0.295311	0.178	0.062	1.86849e-22									ENSG00000198026--ZNF335	1.01021e-08	0.371518	0.213	0.143	0.000218659									ENSG00000263528--IKBKE	4.42859e-11	0.35715	0.204	0.063	9.58567e-07		ENSG00000126067--PSMB2	3.4526e-11	0.399158	0.309	0.192	7.47315e-07		ENSG00000188211--NCR3LG1	5.4158e-13	0.366667	0.105	0.023	1.17225e-08
ENSG00000198932--GPRASP1	1.4275e-26	0.372543	0.141	0.042	3.08982e-22									ENSG00000139722--VPS37B.2	1.09828e-08	0.306494	0.561	0.485	0.000237723									ENSG00000157601--MX1.2	4.75651e-11	0.646108	0.415	0.188	1.02955e-06		ENSG00000198431--TXNRD1	4.42123e-11	0.436878	0.34	0.22	9.56974e-07		ENSG00000072135--PTPN18	6.41055e-13	0.449287	0.232	0.085	1.38756e-08
ENSG00000166681--BEX3	1.62033e-26	0.407025	0.255	0.115	3.5072e-22									ENSG00000172530--BANP.1	1.21505e-08	0.322956	0.193	0.124	0.000262998									ENSG00000166452--AKIP1	5.17532e-11	0.355303	0.129	0.03	1.1202e-06		ENSG00000178127--NDUFV2	4.47739e-11	0.328233	0.397	0.267	9.69132e-07		ENSG00000106868--SUSD1	6.92785e-13	0.291346	0.1	0.021	1.49953e-08
ENSG00000203875--SNHG5.4	2.28945e-26	0.434275	0.702	0.513	4.95552e-22									ENSG00000118707--TGIF2-cluster.1	1.35245e-08	0.390978	0.33	0.255	0.000292738									ENSG00000154310--TNIK.2	5.72053e-11	0.656905	0.463	0.229	1.23821e-06		ENSG00000213585--VDAC1	5.28072e-11	0.364368	0.468	0.337	1.14301e-06		ENSG00000197081--IGF2R.1	7.8719e-13	0.540178	0.345	0.158	1.70387e-08
ENSG00000147274--RBMX.1	2.32114e-26	0.421983	0.634	0.415	5.02411e-22									ENSG00000176142--TMEM39A	1.60142e-08	0.335267	0.149	0.09	0.000346628									ENSG00000145354--CISD2	5.79467e-11	0.518225	0.286	0.109	1.25426e-06		ENSG00000151553--FAM160B1	5.91056e-11	0.409568	0.301	0.184	1.27934e-06		ENSG00000131446--MGAT1.1	9.10908e-13	0.503151	0.427	0.216	1.97166e-08
ENSG00000182224--CYB5D1	2.34897e-26	0.617555	0.153	0.05	5.08435e-22									ENSG00000100991--TRPC4AP.2	1.77141e-08	0.367215	0.286	0.21	0.000383422									ENSG00000167286--CD3D.2	6.74486e-11	0.573783	0.83	0.583	1.45993e-06		ENSG00000047365--ARAP2.1	7.09474e-11	0.403811	0.475	0.338	1.53566e-06		ENSG00000148400--NOTCH1	1.025e-12	0.38297	0.341	0.152	2.21862e-08
ENSG00000141298--SSH2.2	3.96958e-26	0.499	0.342	0.175	8.59215e-22									ENSG00000186470--BTN3A2.1	1.80321e-08	0.401229	0.488	0.431	0.000390306									ENSG00000111728--ST8SIA1.1	7.49656e-11	0.540521	0.19	0.058	1.62263e-06		ENSG00000125148--MT2A.1	8.58226e-11	0.580885	0.402	0.281	1.85763e-06		ENSG00000085514--PILRA-cluster.2	1.31482e-12	0.569062	0.368	0.176	2.84593e-08
ENSG00000240038--AMY2B	4.34246e-26	0.339947	0.12	0.031	9.39926e-22									ENSG00000101084--C20orf24	2.24e-08	0.390755	0.248	0.18	0.000484848									ENSG00000149212--SESN3.3	7.77139e-11	0.636133	0.395	0.181	1.68212e-06		ENSG00000078808--SDF4	8.59355e-11	0.306874	0.358	0.232	1.86007e-06		ENSG00000129355--CDKN2D	1.68148e-12	0.423649	0.25	0.097	3.63957e-08
ENSG00000130600--H19	5.5155e-26	0.303078	0.255	0.115	1.19383e-21									ENSG00000083457--ITGAE.1	2.87575e-08	0.374078	0.164	0.104	0.000622457									ENSG00000170266--GLB1	9.50058e-11	0.488803	0.218	0.072	2.0564e-06		ENSG00000077420--APBB1IP.1	8.96799e-11	0.418217	0.418	0.289	1.94112e-06		ENSG00000107331--ABCA2	1.88912e-12	0.34981	0.205	0.07	4.08899e-08
ENSG00000156052--GNAQ.1	5.92959e-26	0.413279	0.286	0.135	1.28346e-21									ENSG00000170876--TMEM43	3.23499e-08	0.385427	0.285	0.212	0.000700213									ENSG00000175155--YPEL2.1	1.0467e-10	0.567573	0.272	0.104	2.26558e-06		ENSG00000187608--ISG15.2	9.13209e-11	0.514506	0.392	0.269	1.97664e-06		ENSG00000143851--PTPN7.1	1.92787e-12	0.683136	0.473	0.256	4.17288e-08
ENSG00000164300--SERINC5.3	9.32802e-26	0.434703	0.4	0.22	2.01905e-21									ENSG00000078804--TP53INP2	3.42227e-08	0.311025	0.191	0.124	0.00074075									ENSG00000230590--FTX	1.09628e-10	0.568718	0.347	0.151	2.37289e-06		ENSG00000124191--TOX2	9.22331e-11	0.283961	0.119	0.05	1.99638e-06		ENSG00000169252--ADRB2	2.06519e-12	0.438168	0.127	0.033	4.4701e-08
ENSG00000140199--SLC12A6.3	1.27202e-25	0.48447	0.323	0.16	2.75329e-21									ENSG00000204386--NEU1.1	5.16278e-08	0.349522	0.237	0.166	0.00111748									ENSG00000082074--FYB.4	1.11207e-10	0.723553	0.837	0.659	2.40708e-06		ENSG00000012660--ELOVL5	9.40368e-11	0.340552	0.582	0.44	2.03543e-06		ENSG00000186635--ARAP1	2.16509e-12	0.493159	0.286	0.122	4.68634e-08
ENSG00000061273--HDAC7.2	1.58514e-25	0.509145	0.28	0.132	3.43104e-21									ENSG00000213445--SIPA1	6.01746e-08	0.315104	0.264	0.193	0.00130248									ENSG00000156675--RAB11FIP1.2	1.13284e-10	0.668644	0.442	0.22	2.45204e-06		ENSG00000127951--FGL2	9.43973e-11	0.375602	0.109	0.044	2.04323e-06		ENSG00000197872--FAM49A	2.28056e-12	0.334396	0.132	0.035	4.93627e-08
ENSG00000156261--CCT8	2.31584e-25	0.426582	0.424	0.241	5.01263e-21									ENSG00000133321--RARRES3.2	6.12396e-08	0.305206	0.358	0.28	0.00132553									ENSG00000227039--ITGB2-AS1	1.33376e-10	0.540574	0.231	0.08	2.88693e-06		ENSG00000117450--PRDX1	1.04556e-10	0.348316	0.401	0.271	2.26311e-06		ENSG00000182472--CAPN12	2.48524e-12	0.545421	0.141	0.04	5.3793e-08
ENSG00000114315--HES1.2	3.22293e-25	0.557461	0.173	0.066	6.97603e-21									ENSG00000047365--ARAP2.2	6.60786e-08	0.369561	0.409	0.338	0.00143027									ENSG00000115267--IFIH1	1.39369e-10	0.594678	0.265	0.1	3.01664e-06		ENSG00000163191--S100A11.1	1.16428e-10	0.300333	0.568	0.427	2.52009e-06		ENSG00000261888--AC144831.1	3.34185e-12	0.377341	0.1	0.022	7.23343e-08
ENSG00000115977--AAK1.1	3.50016e-25	0.457897	0.714	0.518	7.5761e-21									ENSG00000114573--ATP6V1A.3	6.77063e-08	0.353456	0.287	0.217	0.0014655									ENSG00000135776--ABCB10	1.43502e-10	0.325876	0.156	0.042	3.1061e-06		ENSG00000117090--SLAMF1.1	1.18989e-10	0.411237	0.263	0.154	2.57553e-06		ENSG00000121281--ADCY7	3.44645e-12	0.547103	0.395	0.197	7.45984e-08
ENSG00000123975--CKS2.2	3.78205e-25	0.456467	0.4	0.22	8.18625e-21									ENSG00000168653--NDUFS5	7.12025e-08	0.335163	0.513	0.451	0.00154118									ENSG00000197535--MYO5A.1	1.69255e-10	0.53262	0.354	0.156	3.66353e-06		ENSG00000074201--CLNS1A.1	1.25685e-10	0.385218	0.233	0.134	2.72046e-06		ENSG00000184182--UBE2F-cluster	4.12946e-12	0.370691	0.159	0.049	8.93821e-08
ENSG00000171223--JUNB.2	4.0677e-25	0.559227	0.828	0.692	8.80454e-21									ENSG00000104660--LEPROTL1.2	9.55373e-08	0.252935	0.672	0.62	0.0020679									ENSG00000111331--OAS3.1	1.73929e-10	0.496	0.32	0.128	3.7647e-06		ENSG00000140564--FURIN.2	1.31309e-10	0.414832	0.363	0.24	2.84219e-06		ENSG00000100485--SOS2.1	5.41899e-12	0.511175	0.386	0.192	1.17294e-07
ENSG00000152409--JMY.2	4.18169e-25	0.609066	0.523	0.335	9.05127e-21									ENSG00000145703--IQGAP2.1	1.08409e-07	0.37386	0.408	0.333	0.00234652									ENSG00000225921--NOL7	1.82954e-10	0.475911	0.415	0.191	3.96005e-06		ENSG00000100298--APOBEC3H	1.36351e-10	0.377983	0.14	0.065	2.95133e-06		ENSG00000235162--C12orf75.2	5.72562e-12	0.543633	0.314	0.141	1.23931e-07
ENSG00000158987--RAPGEF6.2	4.58225e-25	0.474418	0.325	0.164	9.91828e-21									ENSG00000160588--MPZL3.1	1.35764e-07	0.326018	0.253	0.182	0.0029386									ENSG00000070190--DAPP1	1.87406e-10	0.381626	0.15	0.04	4.0564e-06		ENSG00000131981--LGALS3.1	1.40917e-10	0.370147	0.257	0.152	3.05014e-06		ENSG00000110906--KCTD10	6.37408e-12	0.692439	0.3	0.133	1.37967e-07
ENSG00000153922--CHD1.4	4.94598e-25	0.581421	0.733	0.563	1.07056e-20									ENSG00000168394--TAP1.2	1.38337e-07	0.383736	0.449	0.382	0.0029943									ENSG00000184584--TMEM173.3	2.06722e-10	0.413451	0.313	0.126	4.4745e-06		ENSG00000135842--FAM129A	1.4806e-10	0.305694	0.473	0.328	3.20475e-06		ENSG00000125812--GZF1	7.22649e-12	0.327614	0.177	0.058	1.56417e-07
ENSG00000114861--FOXP1.4	5.53783e-25	0.399704	0.739	0.53	1.19866e-20									ENSG00000101182--PSMA7.1	1.77828e-07	0.300676	0.556	0.499	0.00384909									ENSG00000249859--PVT1	2.40168e-10	0.385847	0.231	0.08	5.19843e-06		ENSG00000054654--SYNE2.1	1.59589e-10	0.348113	0.677	0.541	3.45431e-06		ENSG00000100219--XBP1.3	7.87595e-12	0.603386	0.459	0.253	1.70475e-07
ENSG00000108848--LUC7L3	7.01065e-25	0.453717	0.65	0.457	1.51745e-20									ENSG00000182054--IDH2.1	1.90781e-07	0.348347	0.231	0.168	0.00412945									ENSG00000104814--MAP4K1.1	2.56739e-10	0.582891	0.401	0.184	5.55711e-06		ENSG00000146859--TMEM140	1.6146e-10	0.362027	0.142	0.066	3.49481e-06		ENSG00000122877--EGR2	8.47848e-12	0.648593	0.2	0.073	1.83517e-07
ENSG00000102100--SLC35A2	7.90884e-25	0.43525	0.171	0.061	1.71187e-20									ENSG00000066294--CD84.2	2.11761e-07	0.348179	0.201	0.138	0.00458356									ENSG00000137804--NUSAP1.1	2.66362e-10	0.595569	0.252	0.093	5.76541e-06		ENSG00000143740--SNAP47	1.64953e-10	0.340664	0.114	0.048	3.5704e-06		ENSG00000160190--SLC37A1	8.72424e-12	0.34966	0.159	0.05	1.88836e-07
ENSG00000139146--FAM60A	8.77905e-25	0.413754	0.266	0.122	1.90022e-20																							ENSG00000176340--COX8A	2.69485e-10	0.560494	0.639	0.386	5.83301e-06		ENSG00000185885--IFITM1-cluster.2	1.7504e-10	0.343116	0.922	0.841	3.78875e-06		ENSG00000113441--LNPEP	1.17727e-11	0.468058	0.586	0.348	2.54821e-07
ENSG00000167642--SPINT2.1	1.06332e-24	0.39207	0.189	0.071	2.30155e-20																							ENSG00000085832--EPS15.1	2.98701e-10	0.786011	0.497	0.269	6.46539e-06		ENSG00000074800--ENO1	1.82859e-10	0.355745	0.713	0.62	3.95798e-06		ENSG00000197622--CDC42SE1	1.18286e-11	0.5726	0.568	0.341	2.56031e-07
ENSG00000179144--GIMAP7.5	1.18486e-24	0.785617	0.581	0.424	2.56462e-20																							ENSG00000110324--IL10RA.3	3.56019e-10	0.820463	0.592	0.359	7.70603e-06		ENSG00000155926--SLA.1	1.82945e-10	0.322094	0.556	0.402	3.95984e-06		ENSG00000105849--TWISTNB.2	1.2728e-11	0.621006	0.305	0.138	2.75497e-07
ENSG00000137642--SORL1.4	1.40068e-24	0.434068	0.59	0.378	3.03178e-20																							ENSG00000048052--HDAC9	3.8566e-10	0.458784	0.163	0.048	8.34761e-06		ENSG00000100376--FAM118A.1	1.8631e-10	0.396518	0.345	0.223	4.03268e-06		ENSG00000106948--AKNA.3	1.35767e-11	0.590781	0.85	0.669	2.93868e-07
ENSG00000143772--ITPKB.4	2.50914e-24	0.431324	0.544	0.353	5.43103e-20																							ENSG00000106546--AHR.2	3.85693e-10	0.66614	0.429	0.213	8.34833e-06		ENSG00000223865--HLA-DPB1.2	1.93529e-10	0.350058	0.402	0.275	4.18893e-06		ENSG00000027697--IFNGR1	1.48985e-11	0.587582	0.314	0.147	3.22478e-07
ENSG00000136111--TBC1D4.6	2.76644e-24	0.327594	0.372	0.191	5.98795e-20																							ENSG00000165704--HPRT1	4.11524e-10	0.649222	0.32	0.139	8.90744e-06		ENSG00000162645--GBP2.1	2.12514e-10	0.295964	0.485	0.341	4.59986e-06		ENSG00000122694--GLIPR2	1.88686e-11	0.467772	0.25	0.103	4.08411e-07
ENSG00000131634--TMEM204	2.79639e-24	0.393973	0.151	0.05	6.05279e-20																							ENSG00000050405--LIMA1.1	4.30151e-10	0.411026	0.238	0.087	9.31061e-06		ENSG00000145901--TNIP1.1	2.14212e-10	0.390995	0.416	0.296	4.63662e-06		ENSG00000003400--CASP10	2.16906e-11	0.447615	0.168	0.056	4.69493e-07
ENSG00000170881--RNF139.1	6.58863e-24	0.502955	0.42	0.245	1.42611e-19																							ENSG00000115165--CYTIP.1	4.90461e-10	0.627105	0.83	0.626	1.0616e-05		ENSG00000101745--ANKRD12.1	2.25514e-10	0.388711	0.774	0.675	4.88125e-06		ENSG00000150867--PIP4K2A.1	2.27425e-11	0.571158	0.65	0.433	4.92261e-07
ENSG00000188243--COMMD6	8.72343e-24	0.407044	0.518	0.328	1.88819e-19																							ENSG00000143183--TMCO1	5.37143e-10	0.516895	0.354	0.157	1.16265e-05		ENSG00000069020--MAST4	2.56342e-10	0.454052	0.204	0.113	5.54852e-06		ENSG00000125735--TNFSF14.2	2.27912e-11	0.55411	0.286	0.126	4.93316e-07
ENSG00000147894--C9orf72	9.73491e-24	0.39698	0.175	0.065	2.10712e-19																							ENSG00000152601--MBNL1	5.37246e-10	0.536736	0.871	0.694	1.16287e-05		ENSG00000170379--TCAF2	2.93415e-10	0.37023	0.185	0.097	6.35098e-06		ENSG00000104763--ASAH1	2.36205e-11	0.452708	0.309	0.141	5.11265e-07
ENSG00000111678--C12orf57.3	1.06289e-23	0.405243	0.546	0.348	2.30062e-19																							ENSG00000187210--GCNT1	5.91181e-10	0.406797	0.122	0.03	1.27961e-05		ENSG00000196126--HLA-DRB1.2	2.96577e-10	0.540484	0.513	0.403	6.41941e-06		ENSG00000064201--TSPAN32	2.36413e-11	0.414293	0.145	0.044	5.11717e-07
ENSG00000107890--ANKRD26.1	1.3522e-23	0.497213	0.183	0.071	2.92684e-19																							ENSG00000009790--TRAF3IP3.2	5.99528e-10	0.540013	0.367	0.166	1.29768e-05		ENSG00000114573--ATP6V1A.2	2.98058e-10	0.330817	0.339	0.219	6.45146e-06		ENSG00000113269--RNF130.1	2.5402e-11	0.28481	0.173	0.058	5.49826e-07
ENSG00000105808--RASA4-cluster	1.63645e-23	0.359192	0.159	0.056	3.5421e-19																							ENSG00000159110--IFNAR2-cluster	6.57741e-10	0.276123	0.184	0.057	1.42368e-05		ENSG00000056558--TRAF1	3.13647e-10	0.373738	0.318	0.202	6.78888e-06		ENSG00000171793--CTPS1	2.85219e-11	0.339502	0.186	0.066	6.17356e-07
ENSG00000162231--NXF1.1	1.80904e-23	0.549667	0.689	0.528	3.91566e-19																							ENSG00000139718--SETD1B.1	6.67511e-10	0.685243	0.565	0.318	1.44483e-05		ENSG00000108219--TSPAN14.1	3.13692e-10	0.35427	0.472	0.341	6.78987e-06		ENSG00000198648--STK39.1	2.86649e-11	0.31082	0.286	0.123	6.20451e-07
ENSG00000120738--EGR1.3	2.0789e-23	0.419834	0.361	0.22	4.49978e-19																							ENSG00000145901--TNIP1.2	7.49123e-10	0.583199	0.551	0.304	1.62148e-05		ENSG00000112419--PHACTR2.1	3.19876e-10	0.519205	0.304	0.195	6.92373e-06		ENSG00000182534--MXRA7.1	2.93081e-11	0.265683	0.195	0.07	6.34374e-07
ENSG00000149806--FAU.3	2.12734e-23	0.252409	0.982	0.938	4.60463e-19																							ENSG00000166913--YWHAB.1	7.63403e-10	0.509267	0.939	0.838	1.65239e-05		ENSG00000147065--MSN	3.7026e-10	0.298994	0.724	0.606	8.01428e-06		ENSG00000118971--CCND2.2	3.06571e-11	0.580922	0.75	0.573	6.63573e-07
ENSG00000204305--AGER	2.46924e-23	0.362984	0.15	0.051	5.34467e-19																							ENSG00000132530--XAF1.2	7.75823e-10	0.575189	0.442	0.219	1.67927e-05		ENSG00000138386--NAB1.1	3.89388e-10	0.411936	0.228	0.132	8.4283e-06		ENSG00000164305--CASP3.1	3.90694e-11	0.553035	0.323	0.155	8.45658e-07
ENSG00000184384--MAML2	3.12872e-23	0.357263	0.164	0.059	6.77212e-19																							ENSG00000138496--PARP9.1	7.93574e-10	0.686568	0.272	0.11	1.71769e-05		ENSG00000113810--SMC4.2	4.12424e-10	0.29253	0.592	0.465	8.92692e-06		ENSG00000123146--ADGRE5.4	5.15001e-11	0.562725	0.755	0.526	1.11472e-06
ENSG00000112851--ERBIN.4	3.51956e-23	0.502469	0.487	0.31	7.61808e-19																							ENSG00000115241--PPM1G.1	8.26273e-10	0.657859	0.408	0.202	1.78847e-05		ENSG00000205531--NAP1L4.2	4.59193e-10	0.385384	0.496	0.371	9.93923e-06		ENSG00000075420--FNDC3B.1	5.21298e-11	0.35058	0.223	0.087	1.12835e-06
ENSG00000213203--GIMAP1.2	4.09162e-23	0.485889	0.343	0.184	8.8563e-19																							ENSG00000085117--CD82.1	8.28822e-10	0.556484	0.327	0.141	1.79398e-05		ENSG00000131389--SLC6A6	4.68869e-10	0.349383	0.235	0.135	1.01487e-05		ENSG00000181036--FCRL6	5.39137e-11	0.402278	0.118	0.032	1.16696e-06
ENSG00000171316--CHD7.4	4.80666e-23	0.41724	0.308	0.154	1.0404e-18																							ENSG00000180370--PAK2.1	8.34471e-10	0.575027	0.599	0.357	1.80621e-05		ENSG00000168243--GNG4	4.78859e-10	0.316826	0.119	0.053	1.03649e-05		ENSG00000138814--PPP3CA.1	5.50833e-11	0.427367	0.364	0.179	1.19228e-06
ENSG00000179388--EGR3	4.84931e-23	0.328315	0.162	0.058	1.04963e-18																							ENSG00000237945--LINC00649.1	8.48535e-10	0.671697	0.252	0.098	1.83665e-05		ENSG00000185088--RPS27L.1	5.0041e-10	0.366225	0.299	0.189	1.08314e-05		ENSG00000272752--STAG3L5P-PVRIG2P-PILRB	5.98978e-11	0.351168	0.145	0.045	1.29649e-06
ENSG00000107372--ZFAND5.4	5.37429e-23	0.532962	0.615	0.452	1.16327e-18																							ENSG00000197324--LRP10.1	8.69826e-10	0.572405	0.544	0.302	1.88274e-05		ENSG00000141458--NPC1	5.12829e-10	0.290626	0.254	0.15	1.11002e-05		ENSG00000141526--SLC16A3.2	6.35605e-11	0.516981	0.318	0.146	1.37577e-06
ENSG00000160888--IER2.4	5.74586e-23	0.568746	0.557	0.37	1.24369e-18																							ENSG00000129636--ITFG1	9.12008e-10	0.532139	0.252	0.096	1.97404e-05		ENSG00000180233--ZNRF2	5.18494e-10	0.314425	0.187	0.099	1.12228e-05		ENSG00000054983--GALC	6.43009e-11	0.507158	0.268	0.118	1.39179e-06
ENSG00000164032--H2AFZ	7.49555e-23	0.342511	0.745	0.546	1.62241e-18																							ENSG00000169372--CRADD	9.5726e-10	0.461292	0.116	0.028	2.07199e-05		ENSG00000105810--CDK6.2	5.66165e-10	0.457747	0.318	0.213	1.22546e-05		ENSG00000118689--FOXO3	6.48146e-11	0.518081	0.395	0.205	1.40291e-06
ENSG00000137947--GTF2B	7.53282e-23	0.492814	0.432	0.259	1.63048e-18																							ENSG00000135655--USP15.1	9.65787e-10	0.605149	0.599	0.351	2.09045e-05		ENSG00000100911--PSME2	6.61856e-10	0.349336	0.453	0.33	1.43259e-05		ENSG00000168209--DDIT4.1	6.51885e-11	0.394172	0.536	0.314	1.41101e-06
ENSG00000128272--ATF4	1.02628e-22	0.408763	0.684	0.499	2.22138e-18																							ENSG00000137502--RAB30.1	9.69605e-10	0.625173	0.279	0.112	2.09871e-05		ENSG00000225783--MIAT.2	6.83402e-10	0.385615	0.306	0.194	1.47922e-05		ENSG00000130775--THEMIS2	7.1184e-11	0.477955	0.136	0.042	1.54078e-06
ENSG00000168646--AXIN2	2.29866e-22	0.292491	0.107	0.029	4.97544e-18																							ENSG00000140948--ZCCHC14	1.02954e-09	0.508424	0.245	0.094	2.22844e-05		ENSG00000114166--KAT2B.1	7.18227e-10	0.428609	0.297	0.189	1.5546e-05		ENSG00000112531--QKI	7.69729e-11	0.476914	0.464	0.257	1.66608e-06
ENSG00000100380--ST13.1	2.49675e-22	0.39683	0.494	0.312	5.40421e-18																							ENSG00000141376--BCAS3	1.06013e-09	0.373968	0.136	0.036	2.29465e-05		ENSG00000177030--DEAF1	8.64336e-10	0.385118	0.168	0.088	1.87086e-05		ENSG00000100614--PPM1A	8.58459e-11	0.436299	0.495	0.276	1.85814e-06
ENSG00000213626--LBH.2	2.74631e-22	0.414141	0.609	0.421	5.94438e-18																							ENSG00000123240--OPTN.1	1.26071e-09	0.589177	0.565	0.329	2.72881e-05		ENSG00000100991--TRPC4AP.1	9.73778e-10	0.344859	0.332	0.214	2.10774e-05		ENSG00000141086--CTRL-cluster.1	9.54151e-11	0.430734	0.345	0.17	2.06526e-06
ENSG00000280047--CTC-463A16.1	3.27563e-22	0.366472	0.114	0.033	7.09009e-18																							ENSG00000180353--HCLS1	1.27788e-09	0.523782	0.735	0.486	2.76598e-05		ENSG00000156675--RAB11FIP1	9.75963e-10	0.439015	0.326	0.212	2.11247e-05		ENSG00000213903--LTB4R	9.67132e-11	0.328124	0.15	0.048	2.09336e-06
ENSG00000224078--SNHG14	4.35171e-22	0.387443	0.281	0.14	9.41928e-18																							ENSG00000163328--GPR155.1	1.34481e-09	0.763814	0.32	0.142	2.91085e-05		ENSG00000185885--IFITM1.1	1.03686e-09	0.344634	0.466	0.342	2.24427e-05		ENSG00000136250--AOAH.4	1.24832e-10	0.445367	0.377	0.191	2.70199e-06
ENSG00000188191--PRKAR1B	5.69453e-22	0.255648	0.109	0.031	1.23258e-17																							ENSG00000144468--RHBDD1	1.77388e-09	0.40772	0.163	0.049	3.83957e-05		ENSG00000055483--USP36	1.12224e-09	0.383872	0.656	0.535	2.4291e-05		ENSG00000278730--RP11-147L13.11	1.43564e-10	0.331671	0.177	0.063	3.10744e-06
ENSG00000167664--TMIGD2.1	6.1841e-22	0.268871	0.126	0.039	1.33855e-17																							ENSG00000075420--FNDC3B	1.85422e-09	0.741076	0.231	0.089	4.01347e-05		ENSG00000137965--IFI44	1.35078e-09	0.351044	0.206	0.116	2.92376e-05		ENSG00000167664--TMIGD2	1.47477e-10	0.364936	0.155	0.051	3.19214e-06
ENSG00000140455--USP3.1	7.67205e-22	0.439447	0.436	0.258	1.66062e-17																							ENSG00000141458--NPC1.1	1.90011e-09	0.743303	0.34	0.158	4.11278e-05		ENSG00000115604--IL18R1.2	1.43123e-09	0.300786	0.162	0.083	3.0979e-05		ENSG00000167613--LAIR1	1.48515e-10	0.310525	0.168	0.058	3.2146e-06
ENSG00000182372--CLN8.1	7.88121e-22	0.427099	0.247	0.116	1.70589e-17																							ENSG00000056558--TRAF1.1	1.93317e-09	0.66468	0.422	0.211	4.18434e-05		ENSG00000143870--PDIA6.1	1.44097e-09	0.311462	0.335	0.219	3.11898e-05		ENSG00000115604--IL18R1.5	1.56751e-10	0.321737	0.223	0.087	3.39288e-06
ENSG00000068305--MEF2A.1	1.00702e-21	0.303639	0.181	0.072	2.17969e-17																							ENSG00000164733--CTSB.4	2.05153e-09	0.500052	0.483	0.257	4.44055e-05		ENSG00000186810--CXCR3.2	1.44888e-09	0.2894	0.304	0.19	3.1361e-05		ENSG00000103257--SLC7A5.1	1.68858e-10	0.495764	0.541	0.322	3.65492e-06
ENSG00000147457--CHMP7.1	1.14392e-21	0.473243	0.229	0.106	2.47602e-17																							ENSG00000109046--WSB1	2.05799e-09	0.59572	0.741	0.494	4.45452e-05		ENSG00000164111--ANXA5.1	1.45984e-09	0.379293	0.527	0.401	3.15983e-05		ENSG00000165030--NFIL3	1.71554e-10	0.728655	0.232	0.101	3.71328e-06
ENSG00000139684--ESD	1.23943e-21	0.397072	0.292	0.15	2.68275e-17																							ENSG00000123472--ATPAF1	2.15126e-09	0.44422	0.211	0.075	4.65641e-05		ENSG00000065911--MTHFD2	1.53372e-09	0.442424	0.283	0.183	3.31973e-05		ENSG00000070495--JMJD6.3	1.85144e-10	0.348834	0.473	0.257	4.00745e-06
ENSG00000168066--SF1	1.54271e-21	0.334655	0.83	0.66	3.3392e-17																							ENSG00000165661--QSOX2.1	2.16671e-09	0.416314	0.211	0.074	4.68984e-05		ENSG00000172183--ISG20.1	1.97683e-09	0.317458	0.482	0.352	4.27884e-05		ENSG00000001561--ENPP4	1.89184e-10	0.407695	0.141	0.045	4.09488e-06
ENSG00000081665--ZNF506	1.56305e-21	0.379187	0.213	0.093	3.38321e-17																							ENSG00000124203--ZNF831.2	2.16975e-09	0.525133	0.347	0.159	4.69642e-05		ENSG00000130997--POLN-cluster	2.01222e-09	0.386179	0.152	0.078	4.35545e-05		ENSG00000109943--CRTAM.5	2.12985e-10	1.2912	0.268	0.123	4.61006e-06
ENSG00000108256--NUFIP2.1	2.07483e-21	0.475154	0.6	0.42	4.49096e-17																							ENSG00000163565--IFI16.2	2.25663e-09	0.647674	0.721	0.479	4.88448e-05		ENSG00000175215--CTDSP2	2.2109e-09	0.269255	0.458	0.326	4.7855e-05		ENSG00000122986--HVCN1	2.37212e-10	0.353545	0.159	0.055	5.13446e-06
ENSG00000133134--BEX2	2.67275e-21	0.268062	0.176	0.069	5.78516e-17																							ENSG00000184203--PPP1R2.2	2.30349e-09	0.698538	0.633	0.388	4.98591e-05		ENSG00000027869--SH2D2A.1	2.34289e-09	0.255197	0.411	0.277	5.07118e-05		ENSG00000101665--SMAD7.4	2.81099e-10	0.599024	0.468	0.266	6.0844e-06
ENSG00000028277--POU2F2.3	2.90009e-21	0.347319	0.316	0.164	6.27726e-17																							ENSG00000159256--MORC3	2.38387e-09	0.666393	0.374	0.182	5.1599e-05		ENSG00000137959--IFI44L	2.48563e-09	0.347096	0.197	0.109	5.38014e-05		ENSG00000101082--SLA2.3	2.82611e-10	0.618237	0.432	0.239	6.11711e-06
ENSG00000156976--EIF4A2.1	3.61693e-21	0.37605	0.791	0.628	7.82884e-17																							ENSG00000131981--LGALS3.2	2.403e-09	0.662715	0.347	0.16	5.20129e-05		ENSG00000107863--ARHGAP21	2.59603e-09	0.25382	0.178	0.095	5.6191e-05		ENSG00000176986--SEC24C	2.85572e-10	0.42006	0.345	0.172	6.18121e-06
ENSG00000146083--RNF44	3.62896e-21	0.369925	0.456	0.276	7.85489e-17																							ENSG00000068366--ACSL4	2.46612e-09	0.446766	0.279	0.113	5.33793e-05		ENSG00000066294--CD84.1	2.64757e-09	0.343444	0.24	0.141	5.73068e-05		ENSG00000110852--CLEC2B.2	3.9159e-10	0.466156	0.636	0.405	8.47597e-06
ENSG00000176105--YES1.2	4.26554e-21	0.349878	0.19	0.079	9.23277e-17																							ENSG00000147548--NSD3	2.53743e-09	0.634438	0.728	0.512	5.49227e-05		ENSG00000044115--CTNNA1	3.08107e-09	0.259646	0.135	0.066	6.66898e-05		ENSG00000126264--HCST.2	4.06348e-10	0.694054	0.641	0.451	8.7954e-06
ENSG00000204569--PPP1R10.1	4.84192e-21	0.441429	0.365	0.206	1.04803e-16																							ENSG00000102780--DGKH	2.64397e-09	0.604611	0.204	0.072	5.72287e-05		ENSG00000266412--NCOA4	3.49306e-09	0.337599	0.409	0.289	7.56072e-05		ENSG00000198818--SFT2D1.1	4.83718e-10	0.419609	0.218	0.09	1.04701e-05
ENSG00000117632--STMN1.1	6.32845e-21	0.250613	0.476	0.289	1.36979e-16																							ENSG00000204257--HLA-DMA.3	2.796e-09	0.578111	0.238	0.092	6.05193e-05		ENSG00000166946--CCNDBP1	3.49394e-09	0.35287	0.342	0.23	7.56264e-05		ENSG00000015475--BID	6.02544e-10	0.403061	0.236	0.101	1.30421e-05
ENSG00000137502--RAB30.2	7.87027e-21	0.309569	0.213	0.093	1.70352e-16																							ENSG00000100104--SRRD	3.18048e-09	0.270209	0.122	0.031	6.88416e-05		ENSG00000214367--HAUS3	3.8363e-09	0.345702	0.216	0.126	8.30366e-05		ENSG00000261971--MMP25-AS1	6.83146e-10	0.483369	0.132	0.042	1.47867e-05
ENSG00000083799--CYLD.3	8.07752e-21	0.43214	0.692	0.528	1.74838e-16																							ENSG00000174799--CEP135	3.22617e-09	0.431924	0.259	0.102	6.98304e-05		ENSG00000153551--CMTM7.1	4.05099e-09	0.385651	0.337	0.226	8.76836e-05		ENSG00000183735--TBK1	8.17709e-10	0.353931	0.268	0.121	1.76993e-05
ENSG00000103479--RBL2.1	8.96221e-21	0.38568	0.529	0.352	1.93987e-16																							ENSG00000148154--UGCG	3.63468e-09	0.674413	0.354	0.171	7.86725e-05		ENSG00000123609--NMI	4.26637e-09	0.260271	0.193	0.108	9.23456e-05		ENSG00000088179--PTPN4.1	8.81614e-10	0.463917	0.359	0.187	1.90825e-05
ENSG00000134602--STK26.2	1.02696e-20	0.420724	0.292	0.152	2.22286e-16																							ENSG00000108639--SYNGR2	3.69576e-09	0.59763	0.306	0.134	7.99948e-05		ENSG00000085063--CD59.2	4.28433e-09	0.348764	0.297	0.193	9.27342e-05		ENSG00000153234--NR4A2.2	8.89849e-10	0.763036	0.695	0.541	1.92608e-05
ENSG00000122085--MTERF4.1	1.12243e-20	0.399155	0.315	0.169	2.42949e-16																							ENSG00000215252--GOLGA8B.2	3.88316e-09	0.505799	0.633	0.376	8.40509e-05		ENSG00000177311--ZBTB38.2	4.30808e-09	0.372025	0.283	0.179	9.32484e-05		ENSG00000113719--ERGIC1	9.01693e-10	0.494335	0.241	0.107	1.95171e-05
ENSG00000220205--VAMP2.1	1.34396e-20	0.373727	0.657	0.47	2.909e-16																							ENSG00000177105--RHOG.1	4.48068e-09	0.636702	0.653	0.428	9.69844e-05		ENSG00000170776--AKAP13.1	4.72446e-09	0.275002	0.753	0.653	0.000102261		ENSG00000153310--FAM49B.1	9.66599e-10	0.475326	0.532	0.33	2.0922e-05
ENSG00000023445--BIRC3.3	1.39315e-20	0.360107	0.833	0.691	3.01547e-16																							ENSG00000160014--CALM3.2	4.48612e-09	0.607059	0.558	0.331	9.71021e-05		ENSG00000160007--ARHGAP35	4.77668e-09	0.280726	0.209	0.12	0.000103391		ENSG00000109861--CTSC.4	9.84875e-10	0.489607	0.427	0.235	2.13176e-05
ENSG00000122224--LY9.1	1.87331e-20	0.39698	0.252	0.122	4.05479e-16																							ENSG00000005844--ITGAL.4	4.51373e-09	0.616375	0.68	0.457	9.76997e-05		ENSG00000170525--PFKFB3	5.05935e-09	0.359067	0.496	0.377	0.00010951		ENSG00000213719--CLIC1-cluster.1	1.02329e-09	0.480431	0.518	0.316	2.21492e-05
ENSG00000275342--PRAG1	1.88911e-20	0.28857	0.126	0.041	4.08897e-16																							ENSG00000081913--PHLPP1	4.73673e-09	0.408499	0.136	0.038	0.000102527		ENSG00000107738--VSIR	6.75639e-09	0.382942	0.273	0.175	0.000146242		ENSG00000112149--CD83.3	1.08466e-09	1.02566	0.336	0.181	2.34774e-05
ENSG00000163644--PPM1K.1	2.08788e-20	0.395764	0.46	0.288	4.51921e-16																							ENSG00000153814--JAZF1	4.78405e-09	0.434512	0.204	0.072	0.000103551		ENSG00000177963--RIC8A.1	7.22837e-09	0.323335	0.375	0.262	0.000156458		ENSG00000172086--KRCC1	1.12699e-09	0.430968	0.155	0.055	2.43937e-05
ENSG00000255823--MTRNR2L8.1	2.31283e-20	0.329809	0.38	0.221	5.00613e-16																							ENSG00000140396--NCOA2	4.89237e-09	0.559907	0.367	0.173	0.000105895		ENSG00000115165--CYTIP	7.76389e-09	0.311782	0.722	0.619	0.000168049		ENSG00000125868--DSTN	1.12955e-09	0.540507	0.373	0.204	2.44491e-05
ENSG00000270127--RP11-526I2.5	2.38959e-20	0.356415	0.116	0.036	5.17227e-16																							ENSG00000076706--MCAM.1	5.00575e-09	0.326703	0.19	0.065	0.00010835		ENSG00000137078--SIT1.1	7.84733e-09	0.393196	0.192	0.108	0.000169856		ENSG00000160856--FCRL3.2	1.26102e-09	0.430582	0.141	0.047	2.72948e-05
ENSG00000136758--YME1L1.2	2.89583e-20	0.554753	0.633	0.484	6.26803e-16																							ENSG00000055044--NOP58.1	5.01375e-09	0.552954	0.741	0.49	0.000108523		ENSG00000140264--SERF2	7.89978e-09	0.272047	0.781	0.691	0.000170991		ENSG00000149091--DGKZ	1.35287e-09	0.411882	0.359	0.187	2.92829e-05
ENSG00000266402--SNHG25	2.93457e-20	0.399225	0.286	0.149	6.35187e-16																							ENSG00000197045--GMFB	5.06766e-09	0.29646	0.252	0.097	0.000109689		ENSG00000164284--GRPEL2	8.04445e-09	0.258737	0.145	0.074	0.000174122		ENSG00000114120--SLC25A36	1.39592e-09	0.471238	0.391	0.212	3.02146e-05
ENSG00000145414--NAF1	2.99834e-20	0.430068	0.178	0.074	6.48991e-16																							ENSG00000160932--LY6E.2	5.10289e-09	0.62836	0.524	0.307	0.000110452		ENSG00000226380--AC058791.1	8.69107e-09	0.319807	0.157	0.083	0.000188118		ENSG00000012983--MAP4K5	1.41946e-09	0.361171	0.245	0.109	3.07243e-05
ENSG00000145390--USP53.1	3.65531e-20	0.373544	0.249	0.121	7.91191e-16																							ENSG00000163131--CTSS.1	5.15983e-09	0.495125	0.456	0.242	0.000111685		ENSG00000069667--RORA.2	9.36449e-09	0.412776	0.546	0.432	0.000202694		ENSG00000162434--JAK1.1	1.4243e-09	0.519439	0.832	0.681	3.08289e-05
ENSG00000105373--GLTSCR2.2	3.71283e-20	0.334892	0.841	0.685	8.03643e-16																							ENSG00000257242--LINC01619	5.19523e-09	0.839834	0.129	0.036	0.000112451		ENSG00000010404--IDS.1	9.65546e-09	0.326225	0.715	0.595	0.000208992		ENSG00000169230--PRELID1	1.61308e-09	0.345948	0.368	0.191	3.4915e-05
ENSG00000138764--CCNG2.2	4.14117e-20	0.352799	0.319	0.171	8.96357e-16																							ENSG00000001036--FUCA2	5.40001e-09	0.288622	0.116	0.029	0.000116883		ENSG00000182718--ANXA2.1	1.14179e-08	0.36086	0.489	0.375	0.000247141		ENSG00000116044--NFE2L2.3	1.69625e-09	0.543793	0.632	0.445	3.67153e-05
ENSG00000196591--HDAC2.1	4.46623e-20	0.262876	0.324	0.171	9.66715e-16																							ENSG00000100297--MCM5	5.54752e-09	0.381239	0.211	0.076	0.000120076		ENSG00000177105--RHOG	1.18511e-08	0.316139	0.544	0.418	0.000256516		ENSG00000162496--DHRS3	1.71507e-09	0.456184	0.191	0.075	3.71227e-05
ENSG00000113319--RASGRF2	5.89225e-20	0.345781	0.126	0.042	1.27538e-15																							ENSG00000089006--SNX5	5.70986e-09	0.487915	0.429	0.215	0.00012359		ENSG00000140743--CDR2	1.2951e-08	0.382101	0.335	0.228	0.000280325		ENSG00000186891--TNFRSF18.3	1.73125e-09	0.37639	0.218	0.092	3.7473e-05
ENSG00000129355--CDKN2D.1	6.40296e-20	0.345472	0.191	0.083	1.38592e-15																							ENSG00000100077--GRK3	5.79109e-09	0.263555	0.116	0.03	0.000125348		ENSG00000154473--BUB3.1	1.33694e-08	0.327304	0.492	0.371	0.00028938		ENSG00000168036--CTNNB1	1.85111e-09	0.5076	0.464	0.275	4.00672e-05
ENSG00000125652--ALKBH7	7.04486e-20	0.364629	0.22	0.103	1.52486e-15																							ENSG00000003402--CFLAR.1	5.85859e-09	0.576275	0.694	0.475	0.000126809		ENSG00000110324--IL10RA.1	1.36733e-08	0.277269	0.475	0.349	0.000295959		ENSG00000150526--MIA2-cluster	2.32894e-09	0.382993	0.186	0.074	5.04099e-05
ENSG00000096384--HSP90AB1.2	7.34869e-20	0.257008	0.933	0.828	1.59062e-15																							ENSG00000108055--SMC3.1	6.32342e-09	0.443674	0.469	0.246	0.00013687		ENSG00000160584--SIK3.1	1.39585e-08	0.338676	0.504	0.385	0.000302131		ENSG00000005379--TSPOAP1	2.34001e-09	0.496769	0.214	0.091	5.06496e-05
ENSG00000197860--SGTB.3	8.92455e-20	0.406902	0.214	0.098	1.93172e-15																							ENSG00000186187--ZNRF1	6.40621e-09	0.459674	0.218	0.081	0.000138662		ENSG00000071051--NCK2.1	1.58804e-08	0.344744	0.326	0.22	0.000343731		ENSG00000136167--LCP1.4	2.73137e-09	0.434926	0.9	0.779	5.91204e-05
ENSG00000095066--HOOK2	1.17746e-19	0.397273	0.135	0.049	2.54862e-15																							ENSG00000162852--CNST.1	6.93899e-09	0.584206	0.327	0.148	0.000150194		ENSG00000137054--POLR1E.1	1.65427e-08	0.329632	0.164	0.089	0.000358068		ENSG00000100612--DHRS7	2.96806e-09	0.448494	0.332	0.172	6.42438e-05
ENSG00000162298--SYVN1-cluster	1.2924e-19	0.345043	0.707	0.528	2.7974e-15																							ENSG00000074800--ENO1.1	7.03649e-09	0.702986	0.83	0.626	0.000152305		ENSG00000103222--ABCC1.1	1.67435e-08	0.397736	0.261	0.166	0.000362413		ENSG00000075624--ACTB.2	3.08498e-09	0.49399	0.964	0.934	6.67743e-05
ENSG00000163328--GPR155.3	1.50921e-19	0.472959	0.247	0.123	3.26668e-15																							ENSG00000134046--MBD2.1	7.30972e-09	0.528799	0.544	0.312	0.000158219		ENSG00000124172--ATP5E.1	1.78403e-08	0.287042	0.827	0.724	0.000386154		ENSG00000126247--CAPNS1	3.48896e-09	0.531353	0.573	0.387	7.55186e-05
ENSG00000272325--NUDT3	1.70583e-19	0.312276	0.356	0.201	3.69227e-15																							ENSG00000105379--ETFB	7.88192e-09	0.287751	0.238	0.091	0.000170604		ENSG00000170759--KIF5B	1.78534e-08	0.348304	0.513	0.402	0.000386436		ENSG00000198879--SFMBT2.1	3.75303e-09	0.339385	0.314	0.155	8.12343e-05
ENSG00000106443--PHF14	1.77476e-19	0.341501	0.222	0.104	3.84147e-15																							ENSG00000121486--TRMT1L	8.66219e-09	0.2822	0.143	0.042	0.000187493		ENSG00000105220--GPI	1.79051e-08	0.268493	0.392	0.277	0.000387555		ENSG00000145632--PLK2	4.04783e-09	0.275997	0.123	0.04	8.76153e-05
ENSG00000112081--SRSF3.1	1.80671e-19	0.369151	0.691	0.513	3.91062e-15																							ENSG00000161405--IKZF3.3	8.78973e-09	0.59714	0.687	0.455	0.000190254		ENSG00000055332--EIF2AK2	1.92163e-08	0.449818	0.29	0.19	0.000415936		ENSG00000076650--GPATCH1	4.33691e-09	0.2838	0.109	0.032	9.38725e-05
ENSG00000103064--SLC7A6	1.86887e-19	0.426063	0.344	0.195	4.04517e-15																							ENSG00000077380--DYNC1I2	8.98493e-09	0.618978	0.245	0.098	0.000194479		ENSG00000077585--GPR137B	1.95817e-08	0.265315	0.126	0.062	0.000423846		ENSG00000271503--CCL5.3	4.34469e-09	0.516116	0.777	0.594	9.40408e-05
ENSG00000149212--SESN3.5	1.95148e-19	0.509857	0.298	0.161	4.22397e-15																							ENSG00000139289--PHLDA1.1	9.15029e-09	0.771433	0.401	0.204	0.000198058		ENSG00000107819--SFXN3	2.27897e-08	0.258139	0.159	0.085	0.000493283		ENSG00000101773--RBBP8	5.3415e-09	0.341146	0.214	0.091	0.000115617
ENSG00000166398--KIAA0355	2.11291e-19	0.367006	0.192	0.085	4.5734e-15																							ENSG00000229809--ZNF688	1.01571e-08	0.405928	0.163	0.052	0.00021985		ENSG00000101182--PSMA7	2.33524e-08	0.280947	0.611	0.498	0.000505464		ENSG00000060069--CTDP1.1	5.39769e-09	0.45819	0.255	0.122	0.000116833
ENSG00000203880--PCMTD2.1	2.96647e-19	0.305141	0.205	0.093	6.42092e-15																							ENSG00000104325--DECR1	1.1512e-08	0.306322	0.245	0.096	0.000249178		ENSG00000026297--RNASET2.2	2.45169e-08	0.367659	0.451	0.337	0.000530668		ENSG00000014123--UFL1	6.42027e-09	0.26053	0.209	0.087	0.000138967
ENSG00000121210--KIAA0922	3.35482e-19	0.38498	0.276	0.143	7.26151e-15																							ENSG00000137710--RDX	1.24931e-08	0.50599	0.265	0.111	0.000270413		ENSG00000112078--KCTD20.1	2.49367e-08	0.282099	0.442	0.325	0.000539754		ENSG00000110721--CHKA.1	6.61402e-09	0.481472	0.3	0.15	0.00014316
ENSG00000105856--HBP1.1	3.89361e-19	0.434148	0.567	0.4	8.42773e-15																							ENSG00000163412--EIF4E3	1.2801e-08	0.567604	0.299	0.136	0.000277078		ENSG00000047849--MAP4	2.92281e-08	0.280811	0.285	0.186	0.000632643		ENSG00000112245--PTP4A1.4	6.98508e-09	0.516134	0.691	0.504	0.000151192
ENSG00000153487--ING1.1	4.49045e-19	0.329353	0.191	0.085	9.71958e-15																							ENSG00000104904--OAZ1.2	1.29707e-08	0.456459	0.932	0.837	0.00028075		ENSG00000144028--SNRNP200	2.98286e-08	0.326122	0.57	0.457	0.000645639		ENSG00000086062--B4GALT1.1	7.03252e-09	0.456168	0.55	0.355	0.000152219
ENSG00000060339--CCAR1	4.51371e-19	0.384675	0.483	0.31	9.76993e-15																							ENSG00000122643--NT5C3A	1.32402e-08	0.442336	0.408	0.206	0.000286584		ENSG00000168016--TRANK1	3.16492e-08	0.462804	0.237	0.15	0.000685048		ENSG00000123636--BAZ2B.4	7.09399e-09	0.439409	0.268	0.13	0.000153549
ENSG00000162783--IER5.3	4.57921e-19	0.482287	0.489	0.323	9.91169e-15																							ENSG00000161057--PSMC2	1.33839e-08	0.469969	0.388	0.194	0.000289694		ENSG00000096060--FKBP5	3.23916e-08	0.369171	0.358	0.254	0.000701116		ENSG00000104388--RAB2A	8.28155e-09	0.332018	0.436	0.248	0.000179254
ENSG00000162695--SLC30A7.1	4.6377e-19	0.507423	0.322	0.187	1.00383e-14																							ENSG00000147854--UHRF2.1	1.44953e-08	0.559933	0.395	0.204	0.000313751		ENSG00000163606--CD200R1	3.37647e-08	0.325711	0.155	0.084	0.000730837		ENSG00000185507--IRF7	8.59126e-09	0.379408	0.341	0.177	0.000185958
ENSG00000176390--CRLF3.2	4.6598e-19	0.360474	0.36	0.209	1.00861e-14																							ENSG00000157625--TAB3	1.52305e-08	0.464191	0.279	0.119	0.000329663		ENSG00000084090--STARD7.1	3.38281e-08	0.374757	0.454	0.34	0.000732208		ENSG00000134602--STK26.1	9.04374e-09	0.414628	0.332	0.172	0.000195752
ENSG00000119801--YPEL5.4	8.96341e-19	0.42607	0.821	0.716	1.94013e-14																							ENSG00000171033--PKIA	1.54328e-08	0.438255	0.211	0.078	0.000334042		ENSG00000215788--TNFRSF25.2	3.45633e-08	0.304671	0.33	0.221	0.000748122		ENSG00000197019--SERTAD1.1	9.17914e-09	0.446912	0.327	0.174	0.000198682
ENSG00000143742--SRP9.2	8.991e-19	0.354192	0.451	0.285	1.9461e-14																							ENSG00000162434--JAK1	1.59801e-08	0.546931	0.844	0.683	0.000345889		ENSG00000153048--CARHSP1	3.51309e-08	0.3167	0.195	0.115	0.000760408		ENSG00000097007--ABL1.3	9.19972e-09	0.371106	0.273	0.132	0.000199128
ENSG00000135390--ATP5G2.2	9.62103e-19	0.298563	0.704	0.507	2.08247e-14																							ENSG00000178878--APOLD1	1.62302e-08	0.32568	0.156	0.05	0.000351302		ENSG00000100731--PCNX1.1	3.6621e-08	0.304327	0.373	0.263	0.000792662		ENSG00000169871--TRIM56	9.43576e-09	0.397267	0.436	0.251	0.000204237
ENSG00000135486--HNRNPA1	9.75459e-19	0.270226	0.943	0.831	2.11138e-14																							ENSG00000023445--BIRC3.1	1.70944e-08	0.525917	0.898	0.713	0.000370008		ENSG00000083223--ZCCHC6.1	4.39904e-08	0.348542	0.309	0.211	0.000952172		ENSG00000166598--HSP90B1	9.67921e-09	0.400314	0.777	0.583	0.000209507
ENSG00000166326--TRIM44.2	1.0293e-18	0.398214	0.354	0.204	2.22792e-14																							ENSG00000275023--MLLT6.1	1.74331e-08	0.532308	0.653	0.408	0.00037734		ENSG00000067225--PKM.1	4.67215e-08	0.285682	0.63	0.525	0.00101129		ENSG00000273160--RP11-104L21.3.1	9.8557e-09	0.322173	0.191	0.078	0.000213327
ENSG00000175906--ARL4D	1.09325e-18	0.393846	0.118	0.04	2.36634e-14																							ENSG00000119950--MXI1.1	1.87121e-08	0.548356	0.415	0.214	0.000405022		ENSG00000168394--TAP1.1	4.90299e-08	0.260195	0.501	0.383	0.00106125		ENSG00000165997--ARL5B.2	1.01369e-08	0.853463	0.336	0.187	0.000219413
ENSG00000034053--APBA2.1	1.11073e-18	0.328373	0.195	0.086	2.40419e-14																							ENSG00000169756--LIMS1.3	1.89851e-08	0.469467	0.469	0.258	0.000410933		ENSG00000076003--MCM6.1	4.90552e-08	0.366295	0.249	0.16	0.0010618		ENSG00000090339--ICAM1	1.03244e-08	0.416511	0.209	0.093	0.000223471
ENSG00000171490--RSL1D1	1.12966e-18	0.404527	0.58	0.412	2.44514e-14																							ENSG00000119403--PHF19.1	1.90231e-08	0.429859	0.34	0.158	0.000411754		ENSG00000084070--SMAP2.2	5.41164e-08	0.355336	0.696	0.575	0.00117135		ENSG00000111252--SH2B3	1.1172e-08	0.359973	0.291	0.144	0.000241818
ENSG00000055163--CYFIP2.1	1.16443e-18	0.362385	0.62	0.447	2.52041e-14																							ENSG00000084733--RAB10	1.92113e-08	0.455441	0.469	0.259	0.000415828		ENSG00000160710--ADAR.1	5.63647e-08	0.321513	0.63	0.511	0.00122001		ENSG00000160218--TRAPPC10	1.23891e-08	0.365578	0.259	0.123	0.000268162
ENSG00000100100--PIK3IP1.1	1.67747e-18	0.429997	0.533	0.359	3.63088e-14																							ENSG00000090924--PLEKHG2	1.97886e-08	0.362887	0.259	0.107	0.000428323		ENSG00000130340--SNX9.1	5.64644e-08	0.451718	0.354	0.255	0.00122217		ENSG00000142002--DPP9	1.2762e-08	0.444405	0.309	0.162	0.000276233
ENSG00000186416--NKRF.1	1.67827e-18	0.375291	0.219	0.104	3.63262e-14																							ENSG00000176390--CRLF3.1	2.0123e-08	0.581985	0.435	0.232	0.000435563		ENSG00000070501--POLB	5.8086e-08	0.331767	0.223	0.137	0.00125727		ENSG00000198176--TFDP1	1.50265e-08	0.472012	0.286	0.146	0.00032525
ENSG00000163492--CCDC141.1	1.70682e-18	0.311612	0.109	0.035	3.69441e-14																							ENSG00000105369--CD79A	2.02264e-08	0.411557	0.177	0.062	0.000437801		ENSG00000146425--DYNLT1	6.01081e-08	0.272788	0.299	0.197	0.00130104		ENSG00000163564--PYHIN1.5	1.53522e-08	0.661221	0.395	0.231	0.000332299
ENSG00000141858--SAMD1	1.7502e-18	0.33072	0.254	0.13	3.78831e-14																							ENSG00000120875--DUSP4.4	2.09935e-08	0.553854	0.619	0.381	0.000454403		ENSG00000116288--PARK7.2	6.78676e-08	0.343346	0.42	0.312	0.001469		ENSG00000204256--BRD2	1.57697e-08	0.408878	0.8	0.656	0.000341335
ENSG00000126524--SBDS.1	1.82849e-18	0.414765	0.337	0.198	3.95776e-14																							ENSG00000171791--BCL2.1	2.12629e-08	0.522936	0.456	0.245	0.000460234		ENSG00000163950--SLBP	7.01788e-08	0.293567	0.371	0.265	0.00151902		ENSG00000158470--B4GALT5.1	1.59356e-08	0.446215	0.282	0.141	0.000344926
ENSG00000117602--RCAN3.4	1.85625e-18	0.36203	0.448	0.28	4.01786e-14																							ENSG00000104447--TRPS1.1	2.28328e-08	0.462499	0.245	0.099	0.000494216		ENSG00000139644--TMBIM6	7.23215e-08	0.250518	0.836	0.746	0.0015654		ENSG00000196704--AMZ2	1.60269e-08	0.36242	0.35	0.188	0.000346903
ENSG00000159445--THEM4.4	2.36647e-18	0.388752	0.215	0.103	5.12222e-14																							ENSG00000166295--ANAPC16	2.54684e-08	0.45857	0.51	0.286	0.000551263		ENSG00000013364--MVP	7.5118e-08	0.317596	0.25	0.161	0.00162593		ENSG00000113916--BCL6.4	1.68812e-08	0.571212	0.518	0.341	0.000365394
ENSG00000197457--STMN3	2.37802e-18	0.320718	0.316	0.174	5.14723e-14																							ENSG00000159445--THEM4.3	2.62648e-08	0.399445	0.279	0.12	0.000568501		ENSG00000156802--ATAD2	7.69074e-08	0.260696	0.143	0.077	0.00166466		ENSG00000105993--DNAJB6	1.70467e-08	0.513808	0.7	0.519	0.000368976
ENSG00000205307--SAP25	2.53624e-18	0.328734	0.171	0.073	5.4897e-14																							ENSG00000154978--VOPP1.2	2.94541e-08	0.304955	0.408	0.199	0.000637534		ENSG00000148175--STOM.1	7.89207e-08	0.32047	0.42	0.309	0.00170824		ENSG00000167984--NLRC3.1	1.76267e-08	0.439851	0.364	0.198	0.000381529
ENSG00000171862--PTEN	2.61257e-18	0.399112	0.379	0.231	5.65491e-14																							ENSG00000091527--CDV3	2.99449e-08	0.556188	0.701	0.489	0.000648158		ENSG00000168961--LGALS9.2	9.05271e-08	0.35575	0.237	0.15	0.00195946		ENSG00000013306--SLC25A39	1.7874e-08	0.53232	0.359	0.204	0.000386884
ENSG00000160712--IL6R.2	3.39398e-18	0.281678	0.158	0.064	7.34627e-14																							ENSG00000105700--KXD1	3.02093e-08	0.358538	0.252	0.104	0.00065388		ENSG00000110031--LPXN.1	9.77657e-08	0.308127	0.62	0.502	0.00211614		ENSG00000053254--FOXN3.1	1.99073e-08	0.343482	0.545	0.342	0.000430893
ENSG00000076928--ARHGEF1.1	3.95039e-18	0.324456	0.618	0.439	8.55062e-14																							ENSG00000104687--GSR	3.02768e-08	0.27742	0.211	0.079	0.000655341		ENSG00000133302--SLF1	9.9526e-08	0.278011	0.145	0.078	0.00215424		ENSG00000131979--GCH1	2.02466e-08	0.383814	0.445	0.261	0.000438237
ENSG00000186918--ZNF395	3.95638e-18	0.250332	0.124	0.043	8.56358e-14																							ENSG00000083223--ZCCHC6.2	3.06941e-08	0.647459	0.401	0.219	0.000664373		ENSG00000167208--SNX20	9.95532e-08	0.321	0.192	0.114	0.00215483		ENSG00000163466--ARPC2	2.03355e-08	0.365111	0.923	0.814	0.000440162
ENSG00000180198--RCC1	4.64243e-18	0.30428	0.172	0.074	1.00485e-13																							ENSG00000130429--ARPC1B.1	3.14552e-08	0.572199	0.483	0.283	0.000680849		ENSG00000162676--GFI1	1.02349e-07	0.281353	0.14	0.074	0.00221535		ENSG00000143013--LMO4	2.07193e-08	0.496377	0.423	0.252	0.000448469
ENSG00000101901--ALG13.1	4.737e-18	0.415591	0.449	0.285	1.02532e-13																							ENSG00000181090--EHMT1	3.51845e-08	0.502317	0.327	0.156	0.000761569		ENSG00000106153--CHCHD2	1.03511e-07	0.265359	0.734	0.625	0.00224049		ENSG00000044574--HSPA5.1	2.13381e-08	0.475827	0.736	0.578	0.000461864
ENSG00000136490--LIMD2.2	4.77175e-18	0.356089	0.608	0.428	1.03285e-13																							ENSG00000100523--DDHD1	3.52653e-08	0.38728	0.408	0.204	0.000763317		ENSG00000105122--RASAL3	1.09868e-07	0.355815	0.368	0.266	0.00237809		ENSG00000068903--SIRT2.1	2.15866e-08	0.476882	0.436	0.263	0.000467242
ENSG00000184545--DUSP8.1	4.83919e-18	0.315498	0.247	0.125	1.04744e-13																							ENSG00000106785--TRIM14	3.69664e-08	0.596964	0.231	0.094	0.000800137		ENSG00000089327--FXYD5.1	1.18839e-07	0.28461	0.672	0.568	0.00257227		ENSG00000131149--GSE1.2	2.34036e-08	0.344883	0.318	0.162	0.000506571
ENSG00000105722--ERF	4.99677e-18	0.376028	0.224	0.111	1.08155e-13																							ENSG00000072803--FBXW11	3.89402e-08	0.413025	0.286	0.126	0.00084286		ENSG00000204160--ZDHHC18	1.34874e-07	0.312691	0.235	0.15	0.00291934		ENSG00000171617--ENC1.4	2.59546e-08	0.577401	0.25	0.121	0.000561788
ENSG00000120709--FAM53C.2	5.07561e-18	0.358639	0.387	0.235	1.09862e-13																							ENSG00000023516--AKAP11.1	3.91311e-08	0.393496	0.279	0.12	0.000846993		ENSG00000185651--UBE2L3	1.63138e-07	0.257848	0.328	0.229	0.00353113		ENSG00000125384--PTGER2.1	3.53706e-08	0.288626	0.209	0.092	0.000765596
ENSG00000239305--RNF103.2	8.5953e-18	0.421562	0.353	0.209	1.86045e-13																							ENSG00000196396--PTPN1	3.96488e-08	0.59981	0.401	0.214	0.000858197		ENSG00000131171--SH3BGRL.1	1.63935e-07	0.278017	0.399	0.295	0.00354837		ENSG00000136305--CIDEB	3.64574e-08	0.340154	0.182	0.076	0.000789119
ENSG00000163513--TGFBR2.4	1.00306e-17	0.430529	0.511	0.353	2.17111e-13																							ENSG00000115970--THADA	4.41256e-08	0.626078	0.204	0.08	0.000955099		ENSG00000064932--SBNO2	1.76834e-07	0.378067	0.276	0.189	0.00382758		ENSG00000265491--RNF115.1	3.65794e-08	0.346561	0.382	0.214	0.000791761
ENSG00000106560--GIMAP2.1	1.08105e-17	0.433962	0.236	0.121	2.33994e-13																							ENSG00000164120--HPGD	4.69505e-08	0.503789	0.129	0.039	0.00101624		ENSG00000103035--PSMD7	1.82082e-07	0.299509	0.342	0.241	0.00394117		ENSG00000168807--SNTB2	3.66632e-08	0.403683	0.25	0.12	0.000793575
ENSG00000233016--SNHG7	1.22348e-17	0.288805	0.344	0.196	2.64823e-13																							ENSG00000175826--CTDNEP1-cluster	4.71603e-08	0.484693	0.687	0.462	0.00102079		ENSG00000042429--MED17	1.91653e-07	0.303426	0.197	0.12	0.00414832		ENSG00000119900--OGFRL1	3.7891e-08	0.251514	0.177	0.072	0.000820151
ENSG00000162852--CNST.2	1.47702e-17	0.377827	0.251	0.13	3.19701e-13																							ENSG00000173917--HOXB2	5.08782e-08	0.517822	0.211	0.082	0.00110126		ENSG00000181847--TIGIT.2	2.26698e-07	0.364533	0.285	0.191	0.00490687		ENSG00000213020--ZNF611.1	3.79129e-08	0.308329	0.136	0.049	0.000820624
ENSG00000182831--C16orf72.1	1.74195e-17	0.419384	0.565	0.413	3.77044e-13																							ENSG00000163602--RYBP.1	5.13626e-08	0.601525	0.578	0.365	0.00111174									ENSG00000100596--SPTLC2	3.82474e-08	0.392281	0.209	0.094	0.000827865
ENSG00000112576--CCND3.1	1.82125e-17	0.339337	0.329	0.188	3.94209e-13																							ENSG00000114541--FRMD4B.3	5.2876e-08	0.307821	0.286	0.122	0.0011445									ENSG00000164292--RHOBTB3	3.96985e-08	0.263997	0.1	0.031	0.000859274
ENSG00000256525--POLG2	1.94894e-17	0.367503	0.17	0.075	4.21849e-13																							ENSG00000181827--RFX7.1	5.59909e-08	0.438165	0.299	0.135	0.00121192									ENSG00000168769--TET2.2	4.2121e-08	0.272959	0.3	0.152	0.000911708
ENSG00000143569--UBAP2L	2.63638e-17	0.360605	0.328	0.187	5.70644e-13																							ENSG00000067066--SP100	5.87043e-08	0.53239	0.626	0.405	0.00127066									ENSG00000266094--RASSF5.1	4.27869e-08	0.487469	0.723	0.562	0.000926121
ENSG00000187189--TSPYL4.1	3.47824e-17	0.300262	0.166	0.072	7.52866e-13																							ENSG00000073969--NSF	5.95796e-08	0.312467	0.197	0.073	0.0012896									ENSG00000156675--RAB11FIP1.3	4.31445e-08	0.440579	0.377	0.219	0.000933862
ENSG00000118596--SLC16A7	3.52018e-17	0.410511	0.184	0.085	7.61942e-13																							ENSG00000104517--UBR5	6.42496e-08	0.630067	0.537	0.323	0.00139068									ENSG00000099860--GADD45B.2	4.4493e-08	0.648883	0.459	0.285	0.000963052
ENSG00000091592--NLRP1	3.60403e-17	0.396624	0.448	0.296	7.80092e-13																							ENSG00000120860--WASHC3	6.76143e-08	0.452041	0.197	0.076	0.00146351									ENSG00000127314--RAP1B	4.52919e-08	0.486625	0.6	0.414	0.000980344
ENSG00000197283--SYNGAP1	3.70186e-17	0.273642	0.15	0.061	8.01268e-13																							ENSG00000130592--LSP1.3	6.94869e-08	0.586246	0.612	0.405	0.00150404									ENSG00000109062--SLC9A3R1.1	4.83569e-08	0.464744	0.527	0.338	0.00104668
ENSG00000196683--TOMM7.3	3.92623e-17	0.304811	0.77	0.596	8.49833e-13																							ENSG00000168884--TNIP2	7.17721e-08	0.65169	0.279	0.129	0.00155351									ENSG00000106069--CHN2	5.18654e-08	0.306135	0.109	0.035	0.00112263
ENSG00000154016--GRAP	4.98806e-17	0.260627	0.128	0.048	1.07967e-12																							ENSG00000095015--MAP3K1.2	7.25504e-08	0.64086	0.469	0.269	0.00157035									ENSG00000197183--NOL4L.1	5.19152e-08	0.43287	0.255	0.124	0.0011237
ENSG00000074706--IPCEF1.3	5.07191e-17	0.491813	0.272	0.148	1.09781e-12																							ENSG00000198851--CD3E.1	8.24589e-08	0.471364	0.85	0.688	0.00178482									ENSG00000121578--B4GALT4	5.20651e-08	0.310512	0.127	0.045	0.00112695
ENSG00000175155--YPEL2.2	5.39082e-17	0.351161	0.19	0.089	1.16684e-12																							ENSG00000083544--TDRD3	8.47736e-08	0.348113	0.17	0.059	0.00183492									ENSG00000198265--HELZ	5.35167e-08	0.480101	0.527	0.351	0.00115837
ENSG00000005810--MYCBP2.1	8.01563e-17	0.379439	0.616	0.457	1.73498e-12																							ENSG00000119844--AFTPH	8.62952e-08	0.53294	0.524	0.315	0.00186786									ENSG00000118308--LRMP.2	5.50834e-08	0.573431	0.359	0.203	0.00119228
ENSG00000187742--SECISBP2	8.30789e-17	0.357688	0.278	0.153	1.79824e-12																							ENSG00000155252--PI4K2A	8.99771e-08	0.285285	0.224	0.09	0.00194756									ENSG00000135269--TES.1	6.03215e-08	0.350318	0.536	0.347	0.00130566
ENSG00000281649--EBLN3P	1.00905e-16	0.349579	0.21	0.103	2.18409e-12																							ENSG00000170006--TMEM154	9.02197e-08	0.303792	0.17	0.059	0.00195281									ENSG00000205744--DENND1C.2	6.14737e-08	0.364797	0.332	0.178	0.0013306
ENSG00000188895--MSL1	1.23108e-16	0.315637	0.455	0.298	2.66467e-12																							ENSG00000105583--WDR83OS	9.16447e-08	0.460278	0.395	0.205	0.00198365									ENSG00000082153--BZW1.2	6.23355e-08	0.424989	0.586	0.416	0.00134925
ENSG00000236255--AC009404.2	1.29392e-16	0.372068	0.119	0.044	2.80069e-12																							ENSG00000134287--ARF3	9.45084e-08	0.492163	0.408	0.216	0.00204563									ENSG00000166128--RAB8B.1	6.54052e-08	0.451243	0.559	0.372	0.00141569
ENSG00000110925--CSRNP2.1	1.42765e-16	0.359013	0.254	0.135	3.09015e-12																							ENSG00000124356--STAMBP	9.61574e-08	0.332428	0.17	0.059	0.00208133									ENSG00000145012--LPP.1	7.01519e-08	0.459558	0.368	0.215	0.00151844
ENSG00000170889--RPS9.3	1.52052e-16	0.271884	0.933	0.843	3.29118e-12																							ENSG00000108518--PFN1.2	1.03015e-07	0.564882	0.939	0.864	0.00222976									ENSG00000267458--CTC-425F1.4	7.07597e-08	0.369304	0.486	0.297	0.00153159
ENSG00000215252--GOLGA8B.3	1.74511e-16	0.371565	0.513	0.353	3.77728e-12																							ENSG00000005020--SKAP2	1.06275e-07	0.45254	0.245	0.106	0.00230032									ENSG00000065989--PDE4A.2	7.47135e-08	0.350073	0.486	0.289	0.00161717
ENSG00000105849--TWISTNB.3	1.76751e-16	0.332677	0.238	0.124	3.82578e-12																							ENSG00000076043--REXO2	1.17218e-07	0.401398	0.293	0.135	0.00253717									ENSG00000177200--CHD9	7.76662e-08	0.43102	0.327	0.178	0.00168109
ENSG00000181722--ZBTB20	1.89924e-16	0.338367	0.47	0.314	4.11091e-12																							ENSG00000163346--PBXIP1.2	1.21827e-07	0.448724	0.735	0.528	0.00263695									ENSG00000137076--TLN1	7.81766e-08	0.445854	0.636	0.45	0.00169213
ENSG00000116752--BCAS2	2.02412e-16	0.379139	0.347	0.212	4.3812e-12																							ENSG00000114902--SPCS1	1.23106e-07	0.481992	0.449	0.251	0.00266464									ENSG00000115085--ZAP70	7.90222e-08	0.412398	0.423	0.25	0.00171044
ENSG00000155158--TTC39B.1	2.71621e-16	0.378053	0.184	0.086	5.87924e-12																							ENSG00000116209--TMEM59	1.24903e-07	0.507284	0.619	0.408	0.00270352									ENSG00000204406--MBD5	8.06873e-08	0.307685	0.232	0.109	0.00174648
ENSG00000150459--SAP18	2.86868e-16	0.41315	0.612	0.469	6.20927e-12																							ENSG00000066294--CD84.3	1.33955e-07	0.521216	0.32	0.149	0.00289946									ENSG00000118985--ELL2.3	8.66097e-08	0.490824	0.55	0.368	0.00187467
ENSG00000179094--PER1.1	2.96679e-16	0.329298	0.512	0.352	6.42161e-12																							ENSG00000120675--DNAJC15	1.37889e-07	0.303688	0.252	0.106	0.00298461									ENSG00000133606--MKRN1	8.99328e-08	0.309028	0.523	0.331	0.00194659
ENSG00000176749--CDK5R1	3.26424e-16	0.303168	0.138	0.056	7.06544e-12																							ENSG00000099624--ATP5D	1.43052e-07	0.42767	0.395	0.204	0.00309637									ENSG00000146232--NFKBIE	9.11713e-08	0.304333	0.145	0.057	0.0019734
ENSG00000271383--NBPF19.1	3.60252e-16	0.335621	0.251	0.135	7.79765e-12																							ENSG00000065923--SLC9A7	1.44705e-07	0.297873	0.102	0.027	0.00313213									ENSG00000176393--RNPEP	9.26136e-08	0.25146	0.123	0.043	0.00200462
ENSG00000131368--MRPS25	3.97369e-16	0.320451	0.204	0.101	8.60106e-12																							ENSG00000128923--MINDY2	1.46634e-07	0.713082	0.374	0.2	0.0031739									ENSG00000167461--RAB8A	9.97579e-08	0.439688	0.314	0.168	0.00215926
ENSG00000134758--RNF138	4.36878e-16	0.382771	0.366	0.227	9.45622e-12																							ENSG00000196126--HLA-DRB1.4	1.49912e-07	0.671979	0.626	0.411	0.00324485									ENSG00000165527--ARF6.1	1.01777e-07	0.463815	0.645	0.477	0.00220297
ENSG00000168421--RHOH.3	4.62408e-16	0.306881	0.694	0.532	1.00088e-11																							ENSG00000071051--NCK2.2	1.56747e-07	0.498654	0.415	0.229	0.00339278									ENSG00000015171--ZMYND11.1	1.07563e-07	0.376822	0.305	0.161	0.0023282
ENSG00000241343--RPL36A.2	5.87455e-16	0.281789	0.312	0.18	1.27155e-11																							ENSG00000173334--TRIB1	1.68781e-07	0.378524	0.136	0.044	0.00365327									ENSG00000196954--CASP4.2	1.10957e-07	0.459113	0.336	0.188	0.00240166
ENSG00000142875--PRKACB.1	5.8945e-16	0.322112	0.435	0.279	1.27586e-11																							ENSG00000172175--MALT1	1.69904e-07	0.807088	0.469	0.277	0.00367758									ENSG00000083457--ITGAE.2	1.11113e-07	0.489201	0.232	0.114	0.00240504
ENSG00000081181--ARG2	6.38838e-16	0.313975	0.116	0.043	1.38277e-11																							ENSG00000102172--SMS	1.79718e-07	0.448161	0.299	0.144	0.00389									ENSG00000179051--RCC2	1.16946e-07	0.333149	0.382	0.219	0.00253129
ENSG00000148660--CAMK2G	6.49874e-16	0.317278	0.209	0.105	1.40665e-11																							ENSG00000138495--COX17	1.84908e-07	0.328462	0.299	0.141	0.00400234									ENSG00000154822--PLCL2	1.21552e-07	0.390781	0.245	0.12	0.00263099
ENSG00000127311--HELB	7.11209e-16	0.456188	0.302	0.179	1.53941e-11																							ENSG00000111752--PHC1	1.96644e-07	0.307657	0.163	0.057	0.00425636									ENSG00000167460--TPM4	1.21829e-07	0.426556	0.609	0.432	0.00263698
ENSG00000129353--SLC44A2	7.54134e-16	0.397979	0.352	0.219	1.63232e-11																							ENSG00000122515--ZMIZ2	1.97533e-07	0.270265	0.245	0.103	0.0042756									ENSG00000140105--WARS.1	1.32031e-07	0.311668	0.195	0.088	0.0028578
ENSG00000184203--PPP1R2.3	9.13269e-16	0.37464	0.52	0.365	1.97677e-11																							ENSG00000135390--ATP5G2.1	2.23195e-07	0.495552	0.735	0.541	0.00483105									ENSG00000188322--SBK1	1.3593e-07	0.494271	0.191	0.086	0.00294221
ENSG00000145247--OCIAD2.1	9.70506e-16	0.284371	0.353	0.211	2.10066e-11																							ENSG00000133943--C14orf159	2.25159e-07	0.487835	0.204	0.083	0.00487357									ENSG00000151689--INPP1	1.37115e-07	0.266805	0.114	0.039	0.00296786
ENSG00000166881--NEMP1	1.00468e-15	0.254634	0.107	0.038	2.17462e-11																							ENSG00000123080--CDKN2C	2.2778e-07	0.251126	0.136	0.043	0.0049303									ENSG00000105851--PIK3CG.2	1.39664e-07	0.441429	0.268	0.138	0.00302304
ENSG00000272886--DCP1A.1	1.02703e-15	0.409302	0.46	0.31	2.223e-11																							ENSG00000234745--HLA-B-cluster.2	2.30631e-07	0.485313	0.878	0.753	0.004992									ENSG00000086300--SNX10	1.55625e-07	0.363623	0.132	0.05	0.00336851
ENSG00000126756--UXT.1	1.04117e-15	0.30325	0.475	0.316	2.25361e-11																																					ENSG00000131018--SYNE1.3	1.56967e-07	0.571502	0.468	0.319	0.00339755
ENSG00000106603--COA1	1.23559e-15	0.282928	0.186	0.089	2.67444e-11																																					ENSG00000157259--GATAD1	1.58972e-07	0.283742	0.145	0.057	0.00344095
ENSG00000159388--BTG2.1	1.27793e-15	0.33565	0.616	0.464	2.76608e-11																																					ENSG00000172530--BANP.3	1.65288e-07	0.42317	0.264	0.136	0.00357766
ENSG00000136104--RNASEH2B	1.29538e-15	0.256085	0.221	0.111	2.80386e-11																																					ENSG00000109320--NFKB1.3	1.70253e-07	0.650732	0.686	0.547	0.00368512
ENSG00000066422--ZBTB11	1.42517e-15	0.405543	0.381	0.242	3.08478e-11																																					ENSG00000077044--DGKD.3	1.77416e-07	0.366564	0.332	0.182	0.00384017
ENSG00000188559--RALGAPA2	1.46709e-15	0.341807	0.205	0.103	3.17552e-11																																					ENSG00000129315--CCNT1.1	1.78025e-07	0.405032	0.473	0.294	0.00385335
ENSG00000174010--KLHL15.1	1.49926e-15	0.260697	0.217	0.111	3.24514e-11																																					ENSG00000159692--CTBP1	1.85398e-07	0.350481	0.482	0.304	0.00401294
ENSG00000125952--MAX	1.69646e-15	0.298049	0.466	0.309	3.67199e-11																																					ENSG00000204392--LSM2	1.88071e-07	0.278375	0.209	0.097	0.0040708
ENSG00000196776--CD47.1	1.7007e-15	0.313559	0.468	0.314	3.68116e-11																																					ENSG00000184922--FMNL1	1.89877e-07	0.367396	0.768	0.579	0.00410989
ENSG00000072736--NFATC3.2	1.82859e-15	0.345408	0.442	0.292	3.95799e-11																																					ENSG00000169228--RAB24-cluster	2.04271e-07	0.257376	0.127	0.047	0.00442144
ENSG00000089775--ZBTB25	1.89801e-15	0.329596	0.194	0.095	4.10823e-11																																					ENSG00000213719--CLIC1	2.0701e-07	0.426513	0.5	0.33	0.00448072
ENSG00000151612--ZNF827.1	1.95429e-15	0.299733	0.198	0.097	4.23005e-11																																					ENSG00000196950--SLC39A10.2	2.14215e-07	0.414964	0.205	0.095	0.00463667
ENSG00000115204--MPV17.1	2.1698e-15	0.333492	0.219	0.114	4.69653e-11																																					ENSG00000064607--SUGP2	2.15219e-07	0.451757	0.318	0.18	0.00465842
ENSG00000102910--LONP2	2.82259e-15	0.335238	0.29	0.169	6.1095e-11																																					ENSG00000142208--AKT1	2.21805e-07	0.328103	0.286	0.151	0.00480097
ENSG00000278909--RP11-401P9.7	3.07824e-15	0.332639	0.127	0.051	6.66286e-11																																					ENSG00000124570--SERPINB6	2.30508e-07	0.269084	0.15	0.061	0.00498935
ENSG00000114120--SLC25A36.1	3.27367e-15	0.317935	0.325	0.194	7.08586e-11
ENSG00000111679--PTPN6.1	3.42088e-15	0.265118	0.133	0.055	7.40449e-11
ENSG00000023892--DEF6	3.73717e-15	0.327177	0.356	0.22	8.08911e-11
ENSG00000173726--TOMM20	3.73762e-15	0.292618	0.504	0.35	8.09008e-11
ENSG00000141384--TAF4B.2	3.91591e-15	0.341107	0.152	0.067	8.47599e-11
ENSG00000121879--PIK3CA.2	4.27955e-15	0.375217	0.253	0.141	9.26308e-11
ENSG00000225470--JPX	4.73861e-15	0.379785	0.217	0.114	1.02567e-10
ENSG00000106682--EIF4H.1	6.5181e-15	0.301462	0.43	0.284	1.41084e-10
ENSG00000198740--ZNF652.1	6.78583e-15	0.272361	0.22	0.113	1.46879e-10
ENSG00000227039--ITGB2-AS1.1	6.8609e-15	0.295118	0.153	0.068	1.48504e-10
ENSG00000115368--WDR75	6.86356e-15	0.281543	0.178	0.085	1.48562e-10
ENSG00000173276--ZBTB21	7.56561e-15	0.327497	0.308	0.185	1.63758e-10
ENSG00000124193--SRSF6	8.10364e-15	0.261867	0.518	0.351	1.75403e-10
ENSG00000089060--SLC8B1	8.14418e-15	0.341878	0.128	0.053	1.76281e-10
ENSG00000065809--FAM107B.3	1.225e-14	0.261162	0.676	0.515	2.65151e-10
ENSG00000135473--PAN2	1.37059e-14	0.279246	0.137	0.058	2.96663e-10
ENSG00000127334--DYRK2	1.37362e-14	0.313314	0.329	0.199	2.97319e-10
ENSG00000113648--H2AFY	1.52043e-14	0.265705	0.461	0.309	3.29096e-10
ENSG00000161381--PLXDC1.1	1.59195e-14	0.3272	0.166	0.079	3.44577e-10
ENSG00000132424--PNISR	1.6101e-14	0.295141	0.672	0.5	3.48506e-10
ENSG00000166233--ARIH1.1	1.8848e-14	0.359632	0.594	0.45	4.07966e-10
ENSG00000147251--DOCK11.1	2.04731e-14	0.263729	0.314	0.186	4.43141e-10
ENSG00000205744--DENND1C.3	2.55173e-14	0.268094	0.281	0.162	5.52322e-10
ENSG00000144895--EIF2A.1	2.74123e-14	0.280355	0.297	0.175	5.93339e-10
ENSG00000154814--OXNAD1.1	2.74325e-14	0.349688	0.21	0.111	5.93775e-10
ENSG00000275023--MLLT6.3	2.79671e-14	0.365634	0.533	0.387	6.05349e-10
ENSG00000148516--ZEB1.2	3.21004e-14	0.350446	0.324	0.201	6.94813e-10
ENSG00000175387--SMAD2.1	3.39242e-14	0.329849	0.311	0.189	7.34289e-10
ENSG00000153574--RPIA	3.83797e-14	0.254617	0.118	0.047	8.30728e-10
ENSG00000215301--DDX3X.2	3.98286e-14	0.334002	0.781	0.655	8.62091e-10
ENSG00000078687--TNRC6C.1	4.10066e-14	0.312864	0.457	0.314	8.87588e-10
ENSG00000183426--NPIPA1.1	4.36664e-14	0.297808	0.343	0.212	9.4516e-10
ENSG00000126804--ZBTB1.1	4.3888e-14	0.378204	0.55	0.407	9.49956e-10
ENSG00000258441--LINC00641	4.51226e-14	0.255742	0.144	0.064	9.76679e-10
ENSG00000085231--AK6	4.53755e-14	0.26005	0.157	0.073	9.82153e-10
ENSG00000245164--LINC00861.1	4.64791e-14	0.326894	0.178	0.088	1.00604e-09
ENSG00000062485--CS.1	4.87097e-14	0.321441	0.352	0.223	1.05432e-09
ENSG00000168067--MAP4K2.2	5.7434e-14	0.337327	0.258	0.148	1.24316e-09
ENSG00000186834--HEXIM1.2	7.15205e-14	0.420462	0.539	0.414	1.54806e-09
ENSG00000135905--DOCK10	7.63685e-14	0.360066	0.439	0.306	1.653e-09
ENSG00000244754--N4BP2L2	7.76931e-14	0.278319	0.62	0.469	1.68167e-09
ENSG00000175390--EIF3F	7.87141e-14	0.284766	0.558	0.4	1.70377e-09
ENSG00000115548--KDM3A	8.69069e-14	0.422858	0.347	0.224	1.8811e-09
ENSG00000203668--CHML	9.52689e-14	0.260516	0.124	0.051	2.06209e-09
ENSG00000173848--NET1	1.05523e-13	0.257906	0.114	0.047	2.28405e-09
ENSG00000276293--PIP4K2B.1	1.1445e-13	0.267244	0.219	0.118	2.47727e-09
ENSG00000107679--PLEKHA1.1	1.16608e-13	0.36073	0.259	0.15	2.52398e-09
ENSG00000166669--ATF7IP2.1	1.39804e-13	0.309405	0.202	0.106	3.02605e-09
ENSG00000148841--ITPRIP.3	1.48611e-13	0.411504	0.357	0.237	3.21669e-09
ENSG00000155090--KLF10.1	1.50846e-13	0.417383	0.188	0.099	3.26506e-09
ENSG00000162777--DENND2D.2	1.65248e-13	0.389443	0.235	0.132	3.57679e-09
ENSG00000241837--ATP5O	1.66683e-13	0.297807	0.401	0.265	3.60786e-09
ENSG00000104133--SPG11.2	1.67454e-13	0.331321	0.255	0.147	3.62454e-09
ENSG00000118482--PHF3	1.83956e-13	0.375164	0.42	0.286	3.98173e-09
ENSG00000129315--CCNT1.2	1.89579e-13	0.29108	0.417	0.274	4.10345e-09
ENSG00000135899--SP110.3	2.01195e-13	0.314534	0.356	0.227	4.35486e-09
ENSG00000257923--CUX1	2.17782e-13	0.258079	0.245	0.138	4.7139e-09
ENSG00000136044--APPL2.1	2.3378e-13	0.302841	0.213	0.115	5.06018e-09
ENSG00000035115--SH3YL1	2.57717e-13	0.263068	0.152	0.072	5.57829e-09
ENSG00000196405--EVL.3	2.59573e-13	0.277957	0.635	0.477	5.61846e-09
ENSG00000166888--STAT6.1	2.6258e-13	0.307707	0.398	0.264	5.68355e-09
ENSG00000137312--FLOT1	2.75085e-13	0.269361	0.247	0.143	5.95421e-09
ENSG00000108064--TFAM	3.21824e-13	0.297098	0.232	0.13	6.96589e-09
ENSG00000108561--C1QBP	3.77186e-13	0.262905	0.298	0.18	8.16419e-09
ENSG00000133316--WDR74	5.09224e-13	0.273661	0.287	0.175	1.10221e-08
ENSG00000075884--ARHGAP15.1	5.48663e-13	0.365843	0.337	0.218	1.18758e-08
ENSG00000111341--MGP	5.69345e-13	0.268733	0.317	0.213	1.23235e-08
ENSG00000146463--ZMYM4	6.12848e-13	0.267294	0.156	0.075	1.32651e-08
ENSG00000133706--LARS	7.72438e-13	0.260055	0.219	0.12	1.67194e-08
ENSG00000186687--LYRM7	8.9261e-13	0.294141	0.164	0.081	1.93205e-08
ENSG00000153234--NR4A2.3	1.01666e-12	0.523157	0.624	0.53	2.20057e-08
ENSG00000078043--PIAS2	1.04684e-12	0.306743	0.217	0.12	2.2659e-08
ENSG00000089012--SIRPG.3	1.06534e-12	0.325109	0.235	0.133	2.30593e-08
ENSG00000186184--POLR1D	1.16356e-12	0.252524	0.38	0.249	2.51852e-08
ENSG00000130921--C12orf65	1.28842e-12	0.390703	0.214	0.12	2.78878e-08
ENSG00000005812--FBXL3.1	1.61686e-12	0.270158	0.399	0.264	3.49969e-08
ENSG00000180357--ZNF609	1.74059e-12	0.298723	0.198	0.106	3.7675e-08
ENSG00000204406--MBD5.1	1.75272e-12	0.299256	0.184	0.098	3.79376e-08
ENSG00000152256--PDK1	1.82713e-12	0.258075	0.124	0.054	3.95482e-08
ENSG00000176171--BNIP3	2.17047e-12	0.251581	0.202	0.109	4.69798e-08
ENSG00000167232--ZNF91	2.34683e-12	0.265337	0.227	0.129	5.07971e-08
ENSG00000131143--COX4I1	2.57624e-12	0.265947	0.784	0.662	5.57627e-08
ENSG00000095951--HIVEP1.2	2.60741e-12	0.331692	0.261	0.156	5.64374e-08
ENSG00000075292--ZNF638.1	2.60889e-12	0.282139	0.395	0.266	5.64693e-08
ENSG00000135655--USP15.2	2.76301e-12	0.341296	0.467	0.332	5.98054e-08
ENSG00000117036--ETV3.1	2.85962e-12	0.312149	0.31	0.195	6.18965e-08
ENSG00000114023--FAM162A	3.29097e-12	0.291324	0.164	0.083	7.1233e-08
ENSG00000052841--TTC17.2	3.39435e-12	0.318775	0.309	0.195	7.34707e-08
ENSG00000215788--TNFRSF25.5	3.39853e-12	0.25103	0.331	0.212	7.35613e-08
ENSG00000156232--WHAMM	3.43082e-12	0.290147	0.286	0.177	7.426e-08
ENSG00000213654--GPSM3	3.62581e-12	0.292797	0.378	0.253	7.84807e-08
ENSG00000100503--NIN.2	3.68214e-12	0.257366	0.414	0.279	7.96999e-08
ENSG00000020922--MRE11	3.7079e-12	0.263779	0.151	0.074	8.02576e-08
ENSG00000114796--KLHL24.1	3.73392e-12	0.258879	0.405	0.273	8.08207e-08
ENSG00000163453--IGFBP7.1	3.81441e-12	0.258666	0.483	0.383	8.25629e-08
ENSG00000204282--TNRC6C-AS1	3.88078e-12	0.300303	0.162	0.082	8.39995e-08
ENSG00000115464--USP34	4.16578e-12	0.291343	0.578	0.433	9.01684e-08
ENSG00000105202--FBL.1	4.30544e-12	0.251091	0.52	0.375	9.31913e-08
ENSG00000166783--KIAA0430.2	4.44247e-12	0.270651	0.259	0.153	9.61573e-08
ENSG00000172673--THEMIS.3	4.47735e-12	0.271908	0.197	0.107	9.69123e-08
ENSG00000101040--ZMYND8.2	4.58506e-12	0.294818	0.21	0.116	9.92436e-08
ENSG00000137575--SDCBP	5.26774e-12	0.316361	0.545	0.412	1.1402e-07
ENSG00000198625--MDM4.1	5.35078e-12	0.285516	0.31	0.197	1.15818e-07
ENSG00000140262--TCF12	6.67848e-12	0.265643	0.178	0.095	1.44556e-07
ENSG00000138074--SLC5A6	7.0639e-12	0.286118	0.135	0.064	1.52898e-07
ENSG00000106460--TMEM106B	9.31634e-12	0.275462	0.186	0.102	2.01652e-07
ENSG00000168958--MFF	9.32119e-12	0.261058	0.213	0.12	2.01757e-07
ENSG00000135241--PNPLA8	1.06508e-11	0.37706	0.344	0.235	2.30536e-07
ENSG00000187605--TET3	1.24463e-11	0.320606	0.166	0.087	2.694e-07
ENSG00000266967--AARSD1	1.32195e-11	0.252269	0.102	0.043	2.86136e-07
ENSG00000111860--CEP85L.1	1.47319e-11	0.276756	0.272	0.168	3.18872e-07
ENSG00000153250--RBMS1.4	1.65288e-11	0.291103	0.397	0.273	3.57765e-07
ENSG00000159147--DONSON-cluster	1.72107e-11	0.262627	0.267	0.164	3.72525e-07
ENSG00000159023--EPB41.1	1.9045e-11	0.279309	0.486	0.349	4.12228e-07
ENSG00000198677--TTC37	2.06243e-11	0.276083	0.221	0.128	4.46412e-07
ENSG00000011275--RNF216.1	2.36729e-11	0.278896	0.33	0.213	5.12399e-07
ENSG00000109452--INPP4B.2	2.5235e-11	0.295404	0.213	0.122	5.46211e-07
ENSG00000101558--VAPA	2.6041e-11	0.261217	0.542	0.406	5.63658e-07
ENSG00000132676--DAP3	2.89085e-11	0.308283	0.346	0.231	6.25725e-07
ENSG00000162729--IGSF8	3.14873e-11	0.262057	0.137	0.067	6.81543e-07
ENSG00000137876--RSL24D1	3.2932e-11	0.26014	0.479	0.349	7.12814e-07
ENSG00000166197--NOLC1	3.74074e-11	0.308823	0.371	0.253	8.09683e-07
ENSG00000166295--ANAPC16.1	4.1147e-11	0.302664	0.39	0.27	8.90626e-07
ENSG00000181274--FRAT2	4.18181e-11	0.333586	0.164	0.088	9.05153e-07
ENSG00000275052--PPP4R3B	4.8121e-11	0.260107	0.433	0.306	1.04158e-06
ENSG00000124222--STX16	4.93196e-11	0.269033	0.311	0.201	1.06752e-06
ENSG00000118922--KLF12.1	5.71779e-11	0.282766	0.259	0.16	1.23762e-06
ENSG00000165359--INTS6L	1.25733e-10	0.274805	0.249	0.154	2.72149e-06
ENSG00000198839--ZNF277	1.41354e-10	0.269845	0.137	0.068	3.05961e-06
ENSG00000139718--SETD1B.3	1.84013e-10	0.311738	0.42	0.303	3.98297e-06
ENSG00000181381--DDX60L.1	2.14273e-10	0.263773	0.175	0.097	4.63795e-06
ENSG00000185811--IKZF1.2	2.21559e-10	0.250902	0.66	0.516	4.79564e-06
ENSG00000163938--GNL3	2.23003e-10	0.3401	0.274	0.177	4.82689e-06
ENSG00000198087--CD2AP	2.46019e-10	0.267408	0.249	0.155	5.32508e-06
ENSG00000146834--MEPCE	3.13811e-10	0.305694	0.257	0.164	6.79243e-06
ENSG00000130935--NOL11	3.343e-10	0.255582	0.248	0.153	7.23592e-06
ENSG00000225733--FGD5-AS1	4.42119e-10	0.260628	0.309	0.203	9.56966e-06
ENSG00000267100--ILF3-AS1	4.85345e-10	0.265862	0.148	0.078	1.05053e-05
ENSG00000111641--NOP2.1	5.71311e-10	0.341665	0.298	0.201	1.2366e-05
ENSG00000108825--PTGES3L-AARSD1-cluster	6.72345e-10	0.256873	0.137	0.071	1.45529e-05
ENSG00000266173--STRADA-cluster	7.30172e-10	0.262159	0.175	0.097	1.58046e-05
ENSG00000099860--GADD45B.3	7.38203e-10	0.398044	0.376	0.273	1.59784e-05
ENSG00000174501--ANKRD36C	8.8783e-10	0.305663	0.33	0.23	1.92171e-05
ENSG00000110721--CHKA.2	9.22696e-10	0.254785	0.228	0.141	1.99718e-05
ENSG00000141232--TOB1.4	9.40644e-10	0.307947	0.388	0.278	2.03602e-05
ENSG00000173209--AHSA2	9.56095e-10	0.276686	0.241	0.152	2.06947e-05
ENSG00000070444--MNT	1.09532e-09	0.257982	0.194	0.114	2.37083e-05
ENSG00000155903--RASA2.3	1.20903e-09	0.25822	0.419	0.299	2.61694e-05
ENSG00000014123--UFL1.1	1.58515e-09	0.259799	0.147	0.08	3.43106e-05
ENSG00000172349--IL16.2	1.59019e-09	0.286944	0.365	0.26	3.44196e-05
ENSG00000171488--LRRC8C	1.78306e-09	0.292655	0.285	0.189	3.85944e-05
ENSG00000139679--LPAR6	2.21791e-09	0.350511	0.137	0.073	4.80066e-05
ENSG00000066933--MYO9A	2.32597e-09	0.287697	0.191	0.113	5.03455e-05
ENSG00000237943--PRKCQ-AS1.1	3.12083e-09	0.294607	0.273	0.18	6.75503e-05
ENSG00000129675--ARHGEF6.2	3.13683e-09	0.252645	0.224	0.14	6.78966e-05
ENSG00000154229--PRKCA	3.59815e-09	0.257161	0.208	0.127	7.78819e-05
ENSG00000080371--RAB21.1	3.78307e-09	0.27498	0.48	0.373	8.18845e-05
ENSG00000104998--IL27RA.1	5.53985e-09	0.259787	0.445	0.332	0.00011991
ENSG00000253372--RP11-44N11.1	6.25917e-09	0.252676	0.182	0.107	0.00013548
ENSG00000096654--ZNF184	9.43916e-09	0.284844	0.134	0.073	0.000204311
ENSG00000137628--DDX60.1	1.00972e-08	0.251262	0.135	0.074	0.000218554
ENSG00000113522--RAD50-cluster	2.61642e-08	0.252162	0.205	0.13	0.000566324
ENSG00000197912--SPG7	2.65871e-08	0.258852	0.299	0.207	0.000575478
ENSG00000119138--KLF9.1	3.24769e-08	0.286251	0.224	0.149	0.000702962
ENSG00000124496--TRERF1	3.79341e-08	0.253442	0.134	0.075	0.000821083
ENSG00000151893--CACUL1.1	4.38995e-08	0.261495	0.21	0.134	0.000950204
ENSG00000147174--GCNA	5.38562e-08	0.271744	0.164	0.098	0.00116572
ENSG00000067064--IDI1.2	7.00255e-08	0.274033	0.507	0.411	0.0015157
ENSG00000156256--USP16	7.2662e-08	0.322813	0.317	0.231	0.00157277
ENSG00000166046--TCP11L2.1	1.28111e-07	0.257391	0.144	0.084	0.00277297
ENSG00000119508--NR4A3.3	1.75298e-07	0.272759	0.455	0.356	0.00379432
